# Supplementary material for: Response of Staphylococcus aureus to combination of virulent bacteriophage vB_SauM-515A1 and linezolid
Source: Front Microbiol. 2024 Dec 20;15:1519312. doi: 10.3389/fmicb.2024.1519312 (PMC11695419; doi:10.3389/fmicb.2024.1519312)
Supplement: Supplementary file 1 [file Data_Sheet_1.zip]

Archive with 4 entries (4 files):
- Supplementary Figure 1.pdf
- Supplementary Table 1.xlsx
- Supplementary Table 2.xlsx
- Supplementary Text.docx
