# Supplementary material for: Response of Staphylococcus aureus to combination of virulent bacteriophage vB_SauM-515A1 and linezolid
Source: Front Microbiol. 2024 Dec 20;15:1519312. doi: 10.3389/fmicb.2024.1519312 (PMC11695419; doi:10.3389/fmicb.2024.1519312)
Supplement: Supplementary file 1 [file Data_Sheet_1.zip › Supplementary Table 1.xlsx]

## Sheet: Лист1
Table S1. Gene expression profiles of S. aureus strain SA0413Rev upon treatment with antibacterial agents (linezolid or bacteriophage vB_SauM-515A1 or their combination).
						linezolid												linezolid and bacteriophage vB_SauM-515A1												bacteriophage vB_SauM-515A1
						5 min			20 min			30 min			50 min			5 min			20 min			30 min			50 min			5 min			20 min			30 min			50 min
Geneid	gene/pseudogene	start	end	Strand	product	logFC	PValue	FDR	logFC	PValue	FDR	logFC	PValue	FDR	logFC	PValue	FDR	logFC	PValue	FDR	logFC	PValue	FDR	logFC	PValue	FDR	logFC	PValue	FDR	logFC	PValue	FDR	logFC	PValue	FDR	logFC	PValue	FDR	logFC	PValue	FDR
ACIV1F_000001	gene	1	1362	+	chromosomal replication initiator protein DnaA	-0.160214909807375	0.242194341085657	0.613950240217137	-0.223015726536928	0.106606779648186	0.383052101245795	0.03972790289572	0.769790951186732	0.852884475449251	-0.263431754946432	0.0582556864036031	0.119408792025471	-0.211201950117792	0.125601605278884	0.405743903038674	-0.109289963082849	0.42421562534635	0.581585937974834	0.0926245041933769	0.498411201128712	0.664222668824153	0.121710397567627	0.378822009347313	0.527056708657131	0.258309724083465	0.0628229608483165	0.248636778567153	0.0830512842978009	0.542876086340687	0.739979083494831	0.133139147087482	0.332426028888832	0.603604004390936	-0.0389437820811447	0.776434914709451	0.84719073540591
ACIV1F_000002	gene	1640	2773	+	DNA polymerase III subunit beta	-0.148432891840142	0.221406851568555	0.601065250033815	-0.190476642363519	0.119218853065356	0.407171254906547	-0.247096938834757	0.0454239196175354	0.126074552407853	-0.37327826288735	0.00341244357339497	0.0125092271154101	-0.245125296678013	0.0470058372011932	0.219683637778772	-0.130644529556449	0.282612677700973	0.441610463234734	0.0311622515913859	0.79662242553282	0.879502457394707	-0.028772168848666	0.813857850707844	0.879540622396066	0.103526025019507	0.39111214954228	0.649465840509769	0.147533421759997	0.225741922078246	0.449171929811871	0.170101903867569	0.164767876693872	0.421607360872371	-0.0519815216203516	0.669184060333221	0.772244651720985
ACIV1F_000003	gene	3154	3399	+	S4 domain-containing protein YaaA	0.0957604195019201	0.580358811342067	0.820243187945427	-0.161830633788258	0.354284232095236	0.69178256374662	-0.786710669488468	6.11611136258977e-05	0.000681796020747713	-0.822823750570344	3.40562160176971e-05	0.000321642040167139	-0.206484137915863	0.238807392201495	0.552343628221145	-0.0533692130847642	0.897064829619964	0.942819295427474	-0.428166950304299	0.0250641694262041	0.0819039993171642	0.00903979357631535	0.963056943314345	0.976991462867731	-0.117802320635494	0.498716456285539	0.731665399301852	0.174114603253248	0.329449943583779	0.559695538597527	0.366536100022702	0.04618332963476	0.190043353413838	0.00357422988031812	0.98482922365977	0.991907306475171
ACIV1F_000004	gene	3396	4508	+	DNA replication/repair protein RecF	-0.291171665216518	0.0887174149032461	0.417493717191746	-0.139748653031053	0.406636841475723	0.728624643487461	-0.781181219917821	3.72583425332414e-05	0.000454451532244021	-0.491683290189508	0.00551985736388481	0.0183097707680081	-0.318337547621648	0.0637054924368514	0.264697605356786	-0.124635801948227	0.460239647122506	0.613953820585197	-0.00438995047755345	0.979221688234548	0.987768628108252	-0.117150717404943	0.495159123243232	0.634761374942963	-0.134895680865021	0.423019835729022	0.678028257621061	-0.0711154268048553	0.672851914473094	0.825510693444661	0.219481379403533	0.197806510589056	0.463912875027357	-0.0147875923410784	0.930656280370049	0.954519261917999
ACIV1F_000005	gene	4518	6452	+	DNA topoisomerase (ATP-hydrolyzing) subunit B	0.113443817964329	0.637308390526485	0.856426810221508	-0.412716592066463	0.0924521134428093	0.347333906856963	-0.121548224155962	0.613474527012338	0.743274259899136	-0.885763620542386	0.000708427949670508	0.00349080438968076	-0.164802463701881	0.494245309849953	0.793839852338605	-0.308366579359865	0.205389961252305	0.352533616901262	-0.40093961605268	0.102806592280289	0.22958450821214	-0.0761317932008792	0.753602414973524	0.839443427412291	0.109198201129961	0.64994140611393	0.834296181223516	0.158236607484911	0.512020497401408	0.715936588825628	0.203106744495638	0.401336330526755	0.669714612903542	0.0332271358091951	0.890515781061611	0.927577855902949
ACIV1F_000006	gene	6489	9152	+	DNA gyrase subunit A	0.034312987126847	0.847270943647386	0.953438152964079	-0.465504073674233	0.0123564267448348	0.0954814793919051	-0.442263785838534	0.0169976402064248	0.0602784633135272	-0.952672048964218	4.40355903101974e-06	0.0000620605210589311	-0.123622133475582	0.489069338694976	0.792770322556814	-0.386361423125849	0.0355551609076973	0.0961990932212586	-0.450910970584492	0.0152351034271993	0.0568442816488096	-0.317695337932589	0.0818651344377088	0.164943085681902	-0.0458042155074136	0.797148949358753	0.913714767069452	0.237466574946645	0.187916607097894	0.401203431166617	0.0492156509498119	0.782641805911112	0.905866260458819	-0.245158158512598	0.175101732878018	0.300490040017797
ACIV1F_000007	gene	9239	10051	-	NAD(P)H-hydrate dehydratase	0.449455190555069	0.0394907004070944	0.272758964758779	0.309312498994323	0.151105529647756	0.459225743733964	0.764968783202053	0.000818521187834884	0.00572333581211024	-0.00177669973836857	0.993312130716436	0.996934419412432	0.366574550566715	0.090007888338666	0.324696891619591	0.04316720748443	0.842089167638226	0.905418727325019	0.00803973155152355	0.970923641777906	0.983580002099033	0.012656771012662	0.955992079299378	0.972801517281821	0.293356569745578	0.172864374597718	0.431664957918908	-0.0198388210482639	0.927409954443067	0.965810476069591	-0.222071289866329	0.324371477258611	0.596547399186851	-0.60873958538634	0.011173057437619	0.0361364045544871
ACIV1F_000008	gene	10377	11891	+	histidine ammonia-lyase	0.017468234092374	0.954178213467249	0.988652348092419	0.167253429565815	0.581089644976786	0.838940464085381	1.14414499511666	0.000528672893681327	0.00399441741892558	0.277348625181997	0.359404284757551	0.49472654582011	-1.58731122006769	1.10214206061359e-05	0.000454216121949845	-1.47692190432789	3.94363947891126e-05	0.00050124763470274	-1.09128496352753	0.00155553722029043	0.00929903569052741	-1.11124697722708	0.0016502492588364	0.00672965214997751	-1.84761248759666	1.05283527905085e-06	0.0000530317029447835	-1.68020710401616	6.71536931959758e-06	0.000139433622513782	-1.37226563505769	0.000155628074350478	0.00205489496229757	-1.90926551414442	1.39242618837005e-06	0.00001786509071871
ACIV1F_000009	gene	12270	13556	+	serine--tRNA ligase	-0.349744056508861	0.0212654737632074	0.202636843229762	-0.133577855392895	0.364645580909575	0.698008935675522	-0.547006963453905	0.000595426362347674	0.0043653900420099	-0.885939396288719	4.7469889135394e-07	9.85634339299785E-06	-0.874722680669824	6.03507152166212e-07	0.000048280572173297	-0.352160604328404	0.0212196374033574	0.066418197626159	-0.413177930747231	0.00800497060232143	0.0344517722125226	-0.96604092689332	1.78153215435513e-07	2.56389812690262E-06	-0.70051340071758	2.48926947656463e-05	0.000728044406049009	0.0899759217432533	0.541812308287137	0.739452824155049	0.190144780824939	0.203137449210625	0.469442533434919	-0.571109948662416	0.000444685016512013	0.00279986862248305
ACIV1F_000010	gene	14206	14901	+	AzlC family ABC transporter permease	0.0407844652656436	0.865695885274451	0.957294922056018	0.459853053267981	0.0641752903350997	0.287204775284785	-0.208803408365146	0.403275020130681	0.571680693196194	-0.146942234798609	0.55553747306886	0.675506143985514	-0.0878109766214715	0.71661233775828	0.896341494919141	0.0893690247707655	0.729061496626504	0.829379870691799	-0.0121865157521081	0.964429958587469	0.982173363485305	-0.162213019851115	0.605546555069781	0.728477058730563	-0.4938974956761	0.0504518574830553	0.217350595953812	0.341807478579914	0.18650769396086	0.398821483941462	0.353961196997086	0.190071399360727	0.456413480881354	-0.485236310878834	0.120549018350532	0.226758872692563
ACIV1F_000011	gene	14898	15227	+	AzlD domain-containing protein	0.0981322964997386	0.670483309406737	0.874683262151715	0.423492249807441	0.0781985526013454	0.314230038691174	-0.0394681739185433	0.86952881658676	0.920996254328655	-0.047170224304676	0.846251855804882	0.903022772769431	-0.151226480761818	0.516288968537683	0.805683301447216	0.369780992720742	0.143164048978087	0.273267518049402	0.462897265248361	0.0822279765787684	0.194318068022806	0.540541548177221	0.0757957026919463	0.155010760392552	-0.457700302922793	0.0590874399216907	0.238453763482194	0.51785475741774	0.0432703285585915	0.156509699041714	0.642355180203469	0.0172839839904077	0.097334236964615	-0.204916659151638	0.50715416136996	0.643523719704316
ACIV1F_000012	gene	15590	16558	+	alpha/beta fold hydrolase family protein	0.234254344612086	0.313429853884608	0.670565396017587	0.491637393237451	0.0386734671856966	0.208300654940782	0.374747649864555	0.106298036088262	0.226698558900044	-0.182874003723056	0.427440509648704	0.563566740787434	0.330153488764331	0.156239021222489	0.451136027309097	0.462016307860604	0.0598291722959474	0.141215852678785	0.363214664765592	0.14443343601978	0.290576143471746	0.0423645988452605	0.874601205264343	0.918854877682122	0.392465314612589	0.0938815287440862	0.302985550866472	0.860764239559828	0.000786016605407782	0.00812914512056718	0.655352896868731	0.00992304794615848	0.0655113844989104	-0.391234096624696	0.150460850388447	0.268011468930305
ACIV1F_000013	gene	16849	17787	+	YybS family protein	0.0421919897445861	0.744238603383574	0.903519625130857	-0.0389526545084204	0.763499692042856	0.920254369172995	-0.25742553822165	0.0519851754658348	0.13862713457556	-0.559432829207379	0.000100055382451639	0.000762326723441058	0.0400085258926686	0.756922814825037	0.909169003077216	-0.08462128538394	0.517624079933023	0.66343659079205	-0.269719524549331	0.0454358349454678	0.128200696111694	-0.606548012492688	6.72723325904314e-05	0.00042454929152198	0.171983315397959	0.188087690813337	0.452742052223254	0.0831329843112157	0.52497152230927	0.726678137751254	-0.0189676371934992	0.884887124680979	0.955417109836944	-0.494801289473908	0.000640110179073634	0.00380152770104866
ACIV1F_000014	gene	17802	19769	+	cyclic-di-AMP phosphodiesterase GdpP	0.0255405451439703	0.857672073588914	0.956692432813571	-0.0980558934040908	0.492509854998598	0.785312290617819	-0.0357578210059453	0.801716840787738	0.876827425389082	-0.388078845646247	0.00927507469404571	0.0282510673771605	0.00509726886795292	0.971440805418974	0.991628696621857	-0.291011092244943	0.0470961302064654	0.118174791661979	-0.357797604854949	0.0160490951836528	0.058833374384019	-0.344959146232869	0.0206851812807274	0.055872584988658	-0.0640470886624964	0.653324571232847	0.834296181223516	0.0718962107106075	0.614827247017856	0.788987753317815	-0.145624625051835	0.311258295998687	0.582060741891953	-0.327527776670406	0.027030886752974	0.0722949970187702
ACIV1F_000015	gene	19766	20212	+	50S ribosomal protein L9	-0.240259450185439	0.253297855876638	0.618665633113881	-0.0814637392080696	0.695861760976492	0.894068960725583	-0.406691524223545	0.0569238010801234	0.147150173252575	0.229347706353437	0.275828115419162	0.401026848290271	-0.0647356456327456	0.755958288137343	0.909169003077216	-0.0867440041565523	0.679184663752574	0.789479609148292	-0.178826972062665	0.398724276729366	0.566334220733094	-0.111972030177405	0.608650393066142	0.730345142404226	-0.310350839109293	0.142538227018314	0.382351062613229	-0.150548882567592	0.474990061803013	0.688684951015029	-0.299402356481095	0.163155485209305	0.419454555547552	0.446216477126512	0.0419620917505068	0.101635698629901
ACIV1F_000016	gene	20244	21644	+	replicative DNA helicase	0.288753216835575	0.235583612605676	0.606129917953924	-0.148668467857785	0.538625325097694	0.809425902909242	0.405706846753141	0.0985632816424064	0.21655260587023	-0.545455976697607	0.028812771563211	0.0689750820468867	0.108581993017038	0.652850892851599	0.874325174079936	-0.250412332923904	0.303743103018171	0.464109116295613	-0.450726574663494	0.0691498748090667	0.174155240259872	-0.232689722775298	0.342346324917686	0.489323175920182	0.267101376079219	0.27193712733941	0.5503489481869	0.0231586122315867	0.923631606691009	0.96403632051116	-0.225538718791966	0.354565561285003	0.627876514775527	-0.695007017405503	0.00670514374061949	0.0239030025877916
ACIV1F_000017	gene	21922	23205	+	adenylosuccinate synthase	-0.0363090927360675	0.850176213290143	0.953800594513981	-0.244483306907562	0.209785627731105	0.531469368215544	-0.615003084164439	0.00279202948499159	0.0146678648470329	-1.24178372101221	1.63836628323419e-07	3.94367813309469E-06	-0.400705765756497	0.0430430739299324	0.207583618952866	-0.976510380116036	1.49048364058984e-05	0.00023988849126653	-1.07649295641604	4.05823992589699e-06	0.0000649318388143518	-1.03860388931768	1.21591792980887e-05	0.0000993182212936972	0.0206430805413889	0.914462228661336	0.964603874756235	-0.373969682701758	0.0617982378256948	0.195454891727779	-0.449489940976458	0.0280239275018995	0.13806347109696	-1.10533991366867	3.13318929644269e-06	0.0000372151741760879
ACIV1F_000018	exon	23635	23709	+	tRNA-Glu
ACIV1F_000019	exon	23717	23789	+	tRNA-Asp
ACIV1F_000020	gene	24409	25110	+	response regulator YycF	0.305595719755815	0.205578178505529	0.589223019531127	-0.0752974964193439	0.753272748452788	0.918378250018639	-0.00201181039641782	0.993265809162067	0.998490252437582	-0.810014158106165	0.00162185502943112	0.00687141071659291	-0.0779304966118924	0.744949246984792	0.906423600663191	-0.31776697234977	0.197170878169677	0.342467936539925	-0.534928468005204	0.0362554314296687	0.10968773076843	-0.840405833914733	0.00247194009453475	0.00937751332933684	0.187003449966511	0.4361657291526	0.687977359842098	0.0690751491386682	0.776015632894016	0.889116479137204	-0.258808989925962	0.297885192062714	0.568640252582988	-0.720851115669911	0.00654743917182974	0.0234021478940564
ACIV1F_000021	gene	25123	26949	+	cell wall metabolism sensor histidine kinase WalK	0.213109513545301	0.411985321286915	0.730032621433491	-0.0452566622318531	0.861165673160916	0.954900379534322	0.34935804165888	0.181703143443717	0.326441578709979	-0.6091110893671	0.0233140994664366	0.0580717495867286	-0.114587958133755	0.658190789209177	0.877077689547439	-0.0861643490196053	0.740133926505321	0.835337875557873	-0.304148246545824	0.24726981922566	0.412895931699912	-0.0173711697636437	0.947182229505764	0.967479286919769	0.216158449801771	0.405469398791114	0.662591926258306	0.126888623069381	0.625424456897557	0.79456072992123	0.0247936480589704	0.924048134568018	0.969141032871947	-0.605009582939269	0.0258798245217584	0.0698344471222052
ACIV1F_000022	gene	26942	28276	+	two-component system activity regulator YycH	-0.039098564009861	0.859101704445672	0.957294922056018	0.00198385497006227	0.992810417799875	0.998038127870539	-0.306135211942814	0.169935043517704	0.312735668719996	-0.0675978703052632	0.759108128554705	0.842377834988092	-0.104571037517121	0.635401266841857	0.862851445736321	-0.319246727767321	0.154573407578821	0.287775269414368	-0.223874361481404	0.315287674012048	0.483934797087578	-0.203044236794408	0.3675175524851	0.515803285791922	-0.366219090991681	0.102892051030655	0.320947682113971	-0.133227616993006	0.547648083228819	0.743685864394602	-0.238720701139547	0.285215614204999	0.558875684014669	-0.137164635374889	0.539347907902836	0.671407921966002
ACIV1F_000023	gene	28277	29065	+	two-component system regulatory protein YycI	-0.0262892813086147	0.827032407162243	0.945503519734442	-0.0564026995100372	0.640101981736297	0.868962349152755	0.00469892334275833	0.995012837386728	0.998490252437582	-0.186919397231396	0.126508655889978	0.218912044315028	-0.172727146058852	0.156649278044498	0.451840971665995	-0.190692120909318	0.12274221456643	0.244585218769736	-0.275570896837083	0.0292538091381521	0.0923090033129626	-0.412669523915021	0.00231212698395167	0.00883284465779288	-0.336182219780354	0.00783521059653237	0.0663918156466294	-0.192153065465509	0.120807188032735	0.30538620023145	-0.285279400453965	0.0247250388021996	0.126176558240118	-0.28718420730042	0.0255955465926465	0.0694809248822341
ACIV1F_000024	gene	29455	30255	+	MBL fold metallo-hydrolase	0.251827636680993	0.321426122947494	0.676961836271	-0.0754671616103686	0.765295882368422	0.920254369172995	-0.156000280727463	0.538489059652029	0.681801876501963	-1.06849423645778	0.000152185104899032	0.00107501996235534	-0.22660420635316	0.373990590350147	0.716906143415896	-0.819328156451205	0.00324527008649025	0.0152140037519828	-0.816224905663903	0.00439478737012418	0.0211947192318046	-1.50069272069098	1.04350742247067e-05	0.000086799394162698	0.701005510345852	0.00799230570155074	0.0675126444354597	-0.466655077349955	0.0796078624160408	0.231330641133504	-0.402782478684353	0.138380758145212	0.374523046920375	-1.67396324062008	9.09338859196798e-07	0.0000122445628565113
ACIV1F_000025	gene	30483	32801	+	LPXTG-anchored adenosine synthase AdsA	0.295904848984931	0.193503502396104	0.57546766871275	-0.605552296340615	0.011092398704977	0.0884789574121334	-0.321645000701924	0.163139773770627	0.303057108821123	-1.53528982751268	7.20307400639616e-08	1.99922054055077E-06	-0.369985731474383	0.108095884137491	0.367695483199894	-0.887840888295914	0.000497614393547459	0.00350181185425259	-1.13913425720072	3.91349575198697e-05	0.000424091969936437	-1.52041581760218	8.94067994734003e-07	0.0000100490287011425	-0.0851892623331442	0.706196724611829	0.867117216476722	-0.349119636650359	0.137823585280283	0.330582144587628	-0.264959464729424	0.269504730338314	0.53955001426955	-1.08707331504694	6.82762530354454e-05	0.000578540212636796
ACIV1F_000026	gene	33169	33648	+	23S rRNA (pseudouridine(1915)-N(3))-methyltransferase RlmH	0.283866300658674	0.322654813591842	0.677699685690973	0.307577810839526	0.287561898999141	0.622250091708563	0.254779451507238	0.367105159321676	0.539160925137666	-0.603740244159347	0.0397222325239195	0.0879125081082677	-0.266283350946947	0.359080662465073	0.704181255879594	0.24792005563492	0.404834706837321	0.565272280594205	-0.326701171898466	0.2893886123156	0.458737994851826	-0.769895871819407	0.0299407261025126	0.0743054516412723	-0.469017516763598	0.114557781149723	0.343452852845833	0.327889231883119	0.274215768823438	0.501156407855066	-0.152682343607679	0.617149508980387	0.822571480773705	-0.622519194682849	0.0581468561186791	0.129109753994128
ACIV1F_000027	gene	33970	35226	+	DUF3578 domain-containing protein	0.114235306858414	0.725586031578597	0.899886602654719	0.505191554721166	0.127301234307292	0.420728259192994	0.135356135819505	0.675517980570574	0.788249209417401	0.666341800038131	0.0503690749659926	0.106369475083463	-0.426827574696793	0.204919170718125	0.514188325049171	0.991894686954867	0.00453117116779666	0.0197829624019373	0.357454230061844	0.314022644509638	0.483385168684899	0.379989784144877	0.384158898737115	0.532447875480597	-0.216951248940052	0.513796769353162	0.742535961749253	-0.299426690009518	0.418887513893217	0.64190086636031	-0.349638669082937	0.366713153810475	0.637354490967726	0.934281729776662	0.0183780715763598	0.0535207223637032
ACIV1F_000028	pseudogene	35532	36703	+	IS256-like element IS256 family transposase	0.29218762238614	0.23416064916506	0.606129917953924	-0.221358528779973	0.367020909926563	0.698008935675522	-0.15850550966907	0.515180316180097	0.663863969803968	-0.936743903598681	0.000450054493899588	0.00244001576571243	0.165617954775696	0.497309473083346	0.793839852338605	-0.243739102156351	0.327379852509109	0.484065616426551	-0.299604964077676	0.23330267065152	0.400797922807948	-0.407411067855153	0.120497157808953	0.219980008829164	0.61880131340257	0.014573873561124	0.0994018223312184	0.504497921861344	0.0453399080500152	0.159729387388638	0.0259421986749046	0.916641416963594	0.966756360659549	-0.902872489271708	0.00110322180764812	0.00566286440435779
ACIV1F_000029	gene	36972	37211	+	hypothetical protein
ACIV1F_000030	gene	37243	37917	-	IS6-like element IS257 family transposase	0.290947442590593	0.276128532875715	0.637444483801669	0.656751743392476	0.017051180137622	0.117415721454005	0.530263501644806	0.049211309178009	0.13353448084768	0.29364148588747	0.278024835150016	0.403967709192331	0.305981358485042	0.250050085869964	0.567613927198301	0.0590632574346669	0.858386020763427	0.914894191409295	0.453946551033665	0.140508097650791	0.284573362330716	0.556589031432607	0.166441757977507	0.285089157241069	0.388316461510967	0.146904035874755	0.388695503481841	0.0809155435897016	0.816428428966333	0.911149849902582	0.119163302856625	0.712225189731873	0.874981636135984	-0.149261370060682	0.725217494483987	0.809673637599651
ACIV1F_000031	gene	38001	38342	+	hydroxymethylglutaryl-CoA synthase	0.455280035494352	0.312160805853502	0.670337160066594	0.47814162249999	0.259598813784956	0.588414018925802	1.03509770755761	0.0205481055708224	0.0690863376423199	1.0819092677013	0.043865013742607	0.0950825727732836	0.887391298188598	0.0436091351559139	0.209570402162696	0.335847097393274	0.474444630537269	0.628281107624815	1.20022990392254	0.0242730672007046	0.0797376120602857	1.98491206962208	0.00597756439884608	0.0197078486846804	0.596458018198783	0.182516821944841	0.447186468140207	0.823816584221526	0.076972401462456	0.225365911709236	1.29233564352722	0.0164593098203897	0.0939478902847886	1.60242979813855	0.0220713484731348	0.0619684961208697
ACIV1F_000032	gene	39219	39962	+	glycerophosphoryl diester phosphodiesterase	-0.106754485879176	0.744407161734651	0.903519625130857	-0.372164701437054	0.271707516695689	0.603301588091653	-0.974250734228492	0.00655142615955843	0.0284208598947352	-0.856998897792258	0.016388466577458	0.0442667617583771	-0.456738708104504	0.174585409859259	0.473451958940363	0.365790038861437	0.284274384598595	0.443363719098727	-0.0243615537168104	0.946458906507724	0.974401296631721	-0.675712044438321	0.155429976477702	0.269623428583769	0.358032512952179	0.267393399373269	0.544393747227014	0.102771482453924	0.771795121704186	0.887645975067816	-0.127263797680028	0.731004857145997	0.886461529842671	0.117908407930547	0.764383428917526	0.83806483467852
ACIV1F_000033	gene	40059	40487	+	MaoC family dehydratase	0.33067914441116	0.425403966303123	0.734948278607523	0.346843736854667	0.408287853754531	0.729593910217899	0.430585777656568	0.285750572686062	0.457824122669182	0.109336176530007	0.809302598769335	0.879341883692723	0.659958428506129	0.107373853493075	0.366445271645123	0.617488107188374	0.165003560212335	0.301619411140828	0.0938220683914346	0.848964902525674	0.910391960965501	-0.587158660905841	0.449700004626682	0.593202721912985	1.13370732635626	0.00638845563581725	0.0567862723183755	-0.271597508702809	0.587136005472099	0.77092711581356	0.510717401345092	0.284656698109379	0.558230871562733	-0.281001176640907	0.674874654353822	0.775193859730742
ACIV1F_000034	gene	40533	42542	-	PBP2a family beta-lactam-resistant peptidoglycan transpeptidase MecA	-0.323315910389859	0.115610533089607	0.462442132358427	-0.244192050069472	0.231266413573579	0.557908996610728	-0.289021338439702	0.158160107384887	0.296277887112184	0.0429713089758742	0.831580682536241	0.89400491068305	-0.193008638252502	0.342254096298845	0.686631980351126	-0.325845021715404	0.112992404091603	0.229529006071067	-0.169974367411203	0.402617612126166	0.570969710627306	-0.5349348225847	0.0115467401571518	0.0340229601291149	-0.274783981321927	0.179083138343605	0.441619343875436	-0.374925863850871	0.069757642821623	0.211440494250687	-0.221195756420612	0.277762167843192	0.549863971276189	0.212058483591546	0.297914377105661	0.440140083214388
ACIV1F_000035	gene	42639	43625	+	beta-lactam sensor/signal transducer MecR1	-0.192965465268148	0.560727495909314	0.8086844055532	0.43679345463157	0.192488536579682	0.514311217580291	0.530965824722954	0.114131969296575	0.236254913612392	0.749493237397197	0.0298063634424494	0.0704985291856194	0.0361904768437688	0.912698804862546	0.973665337375304		0.00246022891736729	0.0122560854491557	0.968727502053373	0.0060465837976796	0.0274569414519007	1.20515883298561	0.00130369378542886	0.00550628431112812	0.0295612783845788	0.92871661210753	0.970550552735915	-0.0613284513115375	0.855769752176039	0.92994838834904	0.317548534410873	0.349730960530263	0.623373664903222	1.36386626121047	0.000292574217002367	0.00195528715048265
ACIV1F_000036	gene	43597	43857	+	DUF3387 domain-containing protein	0.210883295031264	0.281933586722516	0.643623795778847	0.28221416539031	0.152402943770675	0.461498545057488	-0.149057452844077	0.445322185279241	0.604429313353062	-0.224688035531784	0.252472495057926	0.374574969761706	0.158916314918587	0.415830933199657	0.744273612982436	0.152424795367482	0.438112289716986	0.593092955730375	0.252747163636426	0.202853004538171	0.369317384433617	0.0395629354719079	0.843593682563159	0.899687707274876	-0.28390479480848	0.151094011576906	0.395930357889388	0.417142092747821	0.0384063198044668	0.145494693409679	0.294575413588841	0.139653241243572	0.377216302068041	-0.169681522522656	0.396904806630023	0.538444425951951
ACIV1F_000037	pseudogene	43865	45454	-	IS1182 family transposase	0.535054594216868	0.0318423292815034	0.238745981063781	0.210997957640098	0.385584219810718	0.708581960031453	0.0372997322567018	0.877728545702113	0.925386258962251	-0.241082449752079	0.32559071226326	0.458151441984515	0.453585773401116	0.0665773481899632	0.271620683587204	-0.20754731479224	0.42162616990898	0.579686502004358	0.356902614980528	0.171957400464216	0.330313650609229	-0.277793302037008	0.354402871125605	0.503118898466411	0.0193797834048241	0.937143974937031	0.974657259754218	0.216412300822792	0.395403977433419	0.623477576010956	0.64216570521359	0.0161535841421734	0.0930884509887958	0.162746916067071	0.551630874464138	0.68047616062735
ACIV1F_000038	gene	45506	46012	-	DUF1643 domain-containing protein	0.251655530173194	0.518724438270624	0.784409585103534	0.0393531474899958	0.922939167447106	0.982157486485183	0.387289240241043	0.30668979324735	0.481082028623294	-0.467664035185116	0.23962966935221	0.359027365340849	0.888248313295343	0.0198353218851693	0.128457322684906	0.408685046727345	0.350193729365461	0.507968437189358	1.02138180067222	0.0187880140057618	0.0661961115228915	-0.0632238702828089	0.910586995087614	0.942464469801487	0.843931033783205	0.0276563629394305	0.144908543468534	1.33145041865385	0.00185473522466008	0.0160154914637315	1.22481543290806	0.0049336958515195	0.0388033539088114	0.554619225807092	0.239181844842472	0.378681384151062
ACIV1F_000039	gene	46027	46338	-	DUF960 family protein
ACIV1F_000040	gene	46425	46775	-	SAUGI family uracil-DNA glycosylase inhibitor	0.347560823233406	0.481152563714752	0.757369776217665	0.172661517434721	0.717016367142214	0.908365598318201	-0.209389289282012	0.642700735775782	0.767740887707566	1.13880996049156	0.0259724354069744	0.0633587661945922	1.14007644468599	0.0149445651510184	0.106690858820919	1.11056265225328	0.0253759446796309	0.0753419812502706	0.495350101763815	0.341515726931831	0.50948336543349	1.20886575590902	0.112732853059147	0.208452318369055	-0.143389571191909	0.783846585479325	0.909211908674386	0.875501185054581	0.0879982629763628	0.24829385404119	-0.0673046976167489	0.90688117064705	0.964691741947585	1.00144194770124	0.159866486826861	0.280178378974911
ACIV1F_000041	gene	47297	48925	-	recombinase family protein	0.0328857281718169	0.850208591609151	0.953800594513981	-0.103918985372598	0.529349782061408	0.805274836245542	0.0115368216389112	0.943817266056683	0.966559850780941	-0.529045111974298	0.00264761194867108	0.010171616525968	0.431555289087512	0.011397127178032	0.0863514928252008	0.212483412552588	0.208739366060803	0.3564162433681	0.238783437183058	0.165636289249356	0.32200842036499	0.157845508396397	0.424699614457676	0.569897854625002	0.767305234375038	3.0229023073083e-05	0.000847659203698821	0.699881965398285	0.000137707987949888	0.00189174609708937	0.311273164892745	0.0740651233923339	0.259275592827732	0.139345631434773	0.42874814050913	0.569675065189685
ACIV1F_000042	gene	48947	50296	-	recombinase family protein	-0.0971147662195496	0.550091178618139	0.801192593288233	0.0850114677801179	0.599624801418986	0.850354254358521	0.260723872208042	0.110199103017878	0.231639536482711	0.43929556599633	0.00986755897061184	0.0298219560000713	0.26731555963938	0.10288366637977	0.359304035235988	0.582673495426995	0.000919921053030217	0.00557279568873539	0.953871681154054	8.38339672459744e-07	0.0000178147180397696	1.26641702791021	7.67100917514665e-09	1.83027587336832E-07	0.174270209549459	0.284009734161204	0.561219955042654	0.78855240665783	1.99320926701249e-05	0.000359041669289667	0.650642001322825	0.000311746457337713	0.00373546415840784	0.782976994963106	4.79601868974809e-05	0.000416778620962134
ACIV1F_000043	gene	50530	52323	-	DUF927 domain-containing protein	0.112696349063102	0.600242281794341	0.83277682889518	0.23342918113701	0.277655333876637	0.610034336142531	0.323942999584703	0.125461261087232	0.251579938544205	0.0319132485201705	0.881804323749855	0.928887774505193	0.490469106644575	0.0251070493828272	0.150888356919731	0.463131451437246	0.0400331870314385	0.103951264692421	0.537263536252147	0.0183626000324428	0.0650342084482349	0.532268485956756	0.037987579703571	0.090005415325534	0.671513040680154	0.00279488432485796	0.0308257002011653	0.663788926593291	0.00414716638634834	0.0296849804496513	0.438528784084538	0.0541180226307157	0.209688064893941	0.215324566880127	0.380389463643978	0.524143536530709
ACIV1F_000044	gene	52323	52619	-	single-stranded DNA-binding protein	0.0725364272957133	0.890246534167171	0.967040963632071	0.176094403309221	0.728550765644445	0.910688457055556	-1.10930070451709	0.0580465457894623	0.148939891875668	-0.26177181902175	0.630541782590308	0.737666085438983	0.119809151473965	0.813024599485882	0.938317457150748	-0.16938712165481	0.780022173485089	0.863568856874124	0.882716222845794	0.117908531192469	0.252727505786853	1.15307468914179	0.103748377989861	0.196651977792629	-0.492558777136407	0.375270988742905	0.63955957981247	0.616771411408605	0.273073800473509	0.500175580665282	0.690278172083892	0.239501612378599	0.508543626596244	0.767688380061019	0.264674553358419	0.40331360511759
ACIV1F_000045	gene	52812	53858	-	hypothetical protein	0.0770202410060284	0.842188991342598	0.950914925882884	-0.217111255459067	0.592700300455223	0.848497272230635	0.00272411969774796	0.994389436579153	0.998490252437582	-0.768196238654336	0.0597973170426265	0.121925563984966	-0.231906750124645	0.553270607564443	0.822625752065592	0.58793834469601	0.153007028807161	0.286427473059517	-0.234800102313576	0.598028443413131	0.745480002788137	0.129807132089272	0.784535406853281	0.859211095897168	0.408181545673412	0.291096900406949	0.566952676543019	0.0921539748776571	0.829597665612662	0.918253795791099	0.293996968985528	0.493128906073104	0.743061756209063	-0.0931403351162676	0.836739657263698	0.892172429540281
ACIV1F_000046	gene	54313	55467	+	ATP-binding protein	-0.281708559505331	0.0564831807826077	0.328056660476058	-0.0254316474353668	0.859530958098808	0.954539379111976	-0.133314817699666	0.353095928526387	0.525681951610166	-0.0699949379557167	0.627853630628715	0.735958659014203	-0.269629164745689	0.0670079107388042	0.272438740223539	0.0333438614426199	0.819544358026576	0.892378164064166	-0.211954419058958	0.159686849287425	0.313835426345229	-0.147043261063841	0.364539724666929	0.513490700463531	-0.0292092090136593	0.838868419819521	0.93207602202169	-0.226940546026299	0.131130952455487	0.323662604971801	-0.106595394584815	0.476409083429807	0.729224933556036	0.0138690438077459	0.928467976483273	0.953958851617317
ACIV1F_000047	gene	55497	56297	+	abortive infection family protein	0.448685055011018	0.156867615052911	0.525598572487777	-0.269515499777957	0.405176932309679	0.726966527626865	0.592772979111293	0.0570873524891373	0.147182558076259	-0.651832534355232	0.0438708194229673	0.0950825727732836	0.262535960709494	0.404835290644756	0.736973400352588	0.505917980865104	0.124244054004081	0.246843431402475	-0.281818965266875	0.422906616077943	0.590809448244482	-0.757927429856644	0.0693353043068661	0.14536885476071	0.485947110327297	0.126220750564857	0.360252299618479	-0.343789260808263	0.329452849194269	0.559695538597527	-0.126342127530434	0.717633411099193	0.876892577803147	0.0312945813503243	0.92908266221233	0.953984462520777
ACIV1F_000048	gene	56586	56720	-	hypothetical protein	-0.0857726527518	0.888245526983193	0.966411133357714	-1.2585244377857	0.181569301858899	0.503947450057354	0.507474977583675	0.40489944080208	0.572712677577565	-2.02683932831684	0.00452999513617088	0.0158375151290293	0.0582560038340734	0.92231189717546	0.976143330862744	0.957630718623783	0.223447783333807	0.374017212718742	-1.17072462213465	0.2798060203624	0.451139523050225	0.258862029448194	0.746574914439755	0.8356723322124	0.781130025844202	0.167502020622601	0.425005126952869	0.975955401230327	0.233374654687964	0.458324231589358	0.584002830048794	0.460584671894511	0.716503969699865	-1.40726208555278	0.152633415245395	0.270994053177203
ACIV1F_000049	gene	56684	56776	+	hypothetical protein
ACIV1F_000050	pseudogene	56923	58670	+	DUF6119 family protein	-0.363834709417374	0.230741753239902	0.606129917953924	-0.287378123045191	0.342622709433112	0.676294462741701	0.226259331947664	0.445750258200877	0.604708579703933	-0.207653898549346	0.49232842947315	0.619300659591892	0.0890066621874994	0.764551147542627	0.912028498066374	0.349957462208831	0.251722948740616	0.407066837440235	0.0134999475676463	0.965525324482308	0.982173363485305	-0.282215608732083	0.430572847547584	0.574942633936882	0.417292511312798	0.164356828338192	0.420344566152201	-0.24579328480411	0.433330728834378	0.653358970304605	-0.28702766422069	0.370399003102144	0.640569231527225	0.324840823136764	0.320773945421488	0.465584381828413
ACIV1F_000051	pseudogene	58764	59216	-	tRNA-dihydrouridine synthase	-0.16449201278079	0.364914404733411	0.697027514659324	-0.0302977577368827	0.865971015512728	0.956863801656483	-0.0362470909172097	0.839133730162377	0.90001725001643	0.140164113168449	0.441000675203693	0.574081524039756	0.261906915873315	0.147761776939945	0.439312002454066	0.0633185843793025	0.776707517939832	0.860898308392968	0.140255954631286	0.457473122742184	0.624975838201276	0.0628929273902815	0.767388750420372	0.84883993539789	0.349484532565992	0.0559719125845092	0.23041399291737	-0.102305535768115	0.584560861049508	0.77015767421175	0.130182163077273	0.494553008541947	0.743768987090004	0.342142418032748	0.0924078301601377	0.186046852728034
ACIV1F_000052	gene	59232	59333	-	hypothetical protein
ACIV1F_000053	gene	59566	60102	-	IS30 family transposase	0.00267121703336139	0.987878275242061	0.997042266663601	0.313993560245029	0.0812026575819326	0.3215010605864	-0.115295913996254	0.514616969403061	0.663863969803968	0.188955545590422	0.291878920214479	0.419614515318912	-0.0612909663625111	0.727836262075456	0.897873876165455	0.80613967739881	5.23577404837613e-05	0.000609535478044932	0.595385076560117	0.00199344519891701	0.0112727046591565	0.61254653517454	0.00310786903775498	0.0113468507150249	-0.536474056394349	0.00439096053501663	0.042961916026062	0.563777789234573	0.003122531676857	0.0241973964702309	0.683881999907211	0.000505429337642254	0.00572819915994555	0.883999858604121	2.87007757920772e-05	0.000264630881879491
ACIV1F_000054	gene	60083	60586	-	helix-turn-helix domain-containing protein	-0.255774346114556	0.243568959389942	0.615141661597626	0.348666600603153	0.112428872252042	0.396476933111098	0.115008923032228	0.594789112248691	0.730900707440754	0.543586203141263	0.0169177299501798	0.0452378661361721	-0.0779005905527521	0.718900107791201	0.896341494919141	0.71653280762057	0.0021090312745316	0.0108237076730678	0.888280196853474	0.000239823222911706	0.00189078019223142	0.687854456965649	0.00727775776126408	0.0231526328779395	-0.161092341675611	0.459541683218477	0.706008442117329	0.15672879313028	0.483343567081413	0.696342427151188	0.488811052981825	0.0345484655421332	0.155230545571584	1.06256684590333	4.39538353338529e-05	0.000385343979575771
ACIV1F_000055	gene	60695	61036	-	lipoprotein	-0.480806736315923	0.468341369000556	0.755956983973015	-0.283909107728455	0.68711985546948	0.888714221054201	-0.0488241990570209	0.935905024072928	0.960069673541097	-0.394216426467539	0.541644258572531	0.663636208701479	0.398824461246439	0.508422933266175	0.801764660276814	2.14079375723908	0.000935887338331675	0.00564437596510456	0.236452545199322	0.743533828487156	0.842671672285443	0.14122429341042	0.879040044309169	0.921431202958385	0.366960563861202	0.548446811355972	0.767374139345804	0.211405078479086	0.784877221212998	0.894002402930864	0.0848055444972113	0.909774894620437	0.965446361372317	0.630421290698197	0.421060096778533	0.562792856627818
ACIV1F_000056	gene	61092	61682	-	hypothetical protein	-0.0148974856745599	0.980212044655933	0.994807549636237	-0.596952496571993	0.313817660430523	0.651110455388591	-0.211611339147351	0.703938895746287	0.808192254425449	-0.00435285223434633	0.994805797901399	0.997005073799486	1.04751616647602	0.0597247695712705	0.255025703663824	0.115892574213233	0.848759916576005	0.908908257120762	0.78176626706205	0.209810522930371	0.377686712356458	0.362175746735345	0.735072774498676	0.82756537526341	0.3172316573753	0.591977619134656	0.795936294634832	-0.212695450034207	0.749765399195353	0.877144897123166	0.316572781243392	0.642191873802445	0.835371543157652	1.43167028233854	0.0757253812103887	0.159052538140739
ACIV1F_000057	gene	61689	62735	-	CHAP domain-containing protein	0.321110440360401	0.163082302595623	0.535729303212676	0.0936392555999944	0.678722623137562	0.883013366519491	0.215354302053397	0.330427582314294	0.50596459228055	0.00637549258771599	0.977345166110859	0.990780447203039	0.295828443741229	0.197249919825436	0.50283016112951	-0.291086397642646	0.240591704852642	0.395174780917382	0.15029681892721	0.539612188097392	0.697929220934335	-0.348945139912135	0.248929200134806	0.388460943411745	0.0866794440410099	0.706764290047387	0.867117216476722	-0.0272881976192016	0.910871963045716	0.958071051618078	-0.220322786166558	0.391648741569833	0.658056682123465	-0.256883361862692	0.355276256286217	0.498633342156094
ACIV1F_000058	gene	62725	64572	-	hypothetical protein	0.146357708348961	0.342024941520704	0.688274856694965	-0.123078355090248	0.4256703057831	0.742194379314124	0.17720601718209	0.247119955955556	0.411110874739519	-0.131331252654071	0.393697376610392	0.531706486782655	0.0974291725664614	0.525464862833793	0.807981214618584	0.221483847146844	0.166672792298965	0.303447118509494	0.563691327576344	0.00113674520947599	0.00722417516302497	0.324489135413163	0.0842885909282127	0.168701226876187	0.255308420725729	0.100424838822531	0.315786776413044	-0.0621326965707288	0.702890247627145	0.847832139044716	0.23146411250574	0.170496371848474	0.430194927113033	0.0730260414584364	0.753114303422983	0.828656697611222
ACIV1F_000059	gene	64577	65935	-	FtsK/SpoIIIE domain-containing protein	0.348178754612739	0.256774285460133	0.620823161290276	-0.255296678561961	0.418833109788633	0.736351921922181	0.519044636541281	0.0822116617375758	0.190961332131688	0.269523001219979	0.392522659262338	0.530646934986859	0.214557278634346	0.484417960244235	0.788048356378181	-0.00665098923259738	0.984320424703422	0.992714703445794	-0.433888241688675	0.254563076703938	0.419897858480723	-0.118559243268731	0.800795547368326	0.871614201217226	0.196730240442438	0.525466850794224	0.752247281136994	-0.0589722491085845	0.864261414713053	0.933422623009908	-0.14368047969876	0.69688159505241	0.867612578657038	0.391520625192525	0.32810403010677	0.471942338387316
ACIV1F_000060	gene	65989	68484	-	ATP-binding protein	-0.145360884753005	0.581701991878465	0.821510601199078	-0.0906194593739374	0.732389912306657	0.910958652553202	0.579807085403393	0.0292102419828434	0.0897526259305464	0.724191961219781	0.00924279578394256	0.0281843100138159	0.0727379264828514	0.780428865616517	0.920325562216218	0.892771689284795	0.0016078478675889	0.00862592938824816	0.69334058253125	0.0147706441221161	0.055800211127994	0.591257499829229	0.0750117239339587	0.153638470708108	0.192863464887017	0.461110946503771	0.707077070798528	0.182232142459231	0.509626135070233	0.714888370298223	0.273671431844923	0.338631432456383	0.611605243214715	1.31575157981523	4.64931272340475e-05	0.000405324698963491
ACIV1F_000061	gene	68519	68902	-	TcpE family conjugal transfer membrane protein	0.535920348896439	0.185167302652684	0.563541536618864	-0.0174046802042799	0.965692184900787	0.990018656034324	1.2762841287484	0.00120515504569374	0.00755304544766585	0.23092141937568	0.555486903616883	0.675506143985514	0.627657813373198	0.119049493443148	0.391553352074198	0.323021577766651	0.448821635422373	0.602266822076396	0.226859530238081	0.613382281611526	0.756987207796438	0.655856649720237	0.200090284493955	0.32805640375139	0.455339342201882	0.262713332131671	0.539238655777004	0.387217125590526	0.372249989303339	0.602080417641199	0.694956719640886	0.113271025181319	0.329868510164011	0.636331574440577	0.178313064214736	0.305038701046593
ACIV1F_000062	gene	68914	69174	-	TcpD family membrane protein	0.444200684864174	0.264371431445058	0.627341047115938	-0.303549667095812	0.435060193587635	0.746916314118381	1.14834360293044	0.00269425272410532	0.0143903617461752	0.564321028414277	0.140265491408239	0.236970271199012	0.737870082967189	0.0629937653962099	0.262796076499526	0.389735592274161	0.328347461122222	0.484330311416727	0.284379638736421	0.501012636545468	0.665407407911949	0.289045323926579	0.570698960373235	0.701446530598824	0.474323419211204	0.234341108456594	0.508705359139613	0.314511104990319	0.436296005522174	0.65613688973025	0.392490970474217	0.353585875373191	0.627362908331864	0.038763026008203	0.93680863835373	0.959382340482735
ACIV1F_000063	gene	69179	70234	-	conjugal transfer protein	-0.0162017105141236	0.969494985680265	0.993983970603584	0.322759507579309	0.485955057902041	0.78197758591023	0.754806720236993	0.0715942790167235	0.173716716258241	0.760526778945371	0.0860276494975963	0.161822411226461	-0.5410556073489	0.225292883441652	0.536487751745336	1.15976345516872	0.016042905438454	0.0536077429884459	0.752925461900134	0.132985046995347	0.275071732188095	0.687290146608335	0.285461689548736	0.430169415829675	0.352231447458281	0.394835373627881	0.652065705080654	0.446255470765006	0.393725672632903	0.621912793008999	0.0625607264325544	0.910075172999493	0.965446361372317	1.67319226767013	0.00183292074484134	0.00846442177583777
ACIV1F_000064	gene	70295	71386	-	replication initiation factor domain-containing protein	-0.192989263273931	0.344744832460741	0.688274856694965	0.228287394554168	0.267838499753586	0.600594162679105	0.315868467128326	0.118393503385013	0.243041757892254	0.616275227815176	0.00378434585271157	0.0137428848055747	-0.166823649029171	0.411904092023077	0.743449986929508	0.572036181516079	0.00903937504824207	0.0341872812945925	0.258789563585266	0.239912524761986	0.405066460181627	-0.0956105189489427	0.717432373792987	0.814447436025428	-0.12938928282633	0.524708722022318	0.751953489937147	0.487814000721761	0.0268502356596349	0.116258978410958	-0.0307468530110958	0.943725450453736	0.97553964140501	0.100918155833258	0.737894738641902	0.818211858583764
ACIV1F_000065	gene	71561	71863	-	hypothetical protein	0.0724587789425956	0.786428591078848	0.928825778434419	0.50315333581755	0.0647028133583552	0.287204775284785	0.333060953790347	0.205385119693498	0.358546637434424	0.582495968328686	0.0323569507383533	0.0749028987304859	-0.191964653852078	0.478453085754498	0.783505180727005	0.921293675017554	0.00157238676428892	0.00846909306706109	0.261546872560966	0.375529779276399	0.544223926979357	0.955633551187657	0.00458929419076321	0.0157612123723181	0.397311204521873	0.137506132991534	0.377413402358196	0.036720752981126	0.901309703536752	0.95317355895022	0.340648204517841	0.251841274299074	0.521826263235314	0.413720643017288	0.200464018865552	0.334093131708903
ACIV1F_000066	gene	71877	72197	-	DUF961 family protein	-0.0870577045942881	0.815891342197005	0.942618921990035	0.0819592885437243	0.82250994711799	0.940011368134846	0.00935811598348369	0.97958306342465	0.99155391304939	0.912045393081219	0.0181878830132589	0.0477519708456218	-0.332952788506861	0.382083989109284	0.720213756325193	0.176392219530196	0.649922961303215	0.768807735626375	0.287133204836712	0.484734459504554	0.650534124782005	0.163961054402392	0.76111983512761	0.844309115639111	-0.307437773257148	0.420561101961373	0.675790967335552	0.0424337304936536	0.915360310746759	0.960451711337261	-0.0170172276959658	0.96833555080049	0.987578814464692	0.306157960969618	0.534990151830737	0.668430506651173
ACIV1F_000067	gene	72348	72632	-	hypothetical protein
ACIV1F_000068	gene	72773	73528	-	sulfite exporter TauE/SafE family protein	0.568376786632223	0.0211200386419873	0.202636843229762	0.697519805950431	0.00624923404126001	0.0600633095131704	0.388552510766047	0.116493540389886	0.23962666768933	0.328919435326879	0.181028562485841	0.289268482594695	0.245580045656177	0.310314840884627	0.647287599975286	0.881300932004027	0.00111792270880333	0.00645594430561585	0.428395477630801	0.12256272675644	0.260445794357434	0.215675344602192	0.490052769973069	0.630531473191461	-0.148781946990201	0.546316347113898	0.766970002480303	0.79172660960645	0.00352900877920908	0.0264432613758917	0.389388948615882	0.166112335673548	0.42305763392514	-0.516658365314892	0.115800607678083	0.220264092926145
ACIV1F_000069	gene	73528	73788	-	persulfide-sensing transcriptional repressor CstR	-0.293642738519382	0.493698178041125	0.769546730241754	0.138945741728177	0.747912448613091	0.915918091809527	0.342804424832988	0.463807718011563	0.622069523171328	0.647471080313535	0.191416926190606	0.301828428544028	-0.324396463973794	0.449018437878022	0.765837256336018	-0.187467575977847	0.714003260738111	0.817721629140068	0.620900983207349	0.285779525046396	0.454839267481683	-0.058425021896966	0.968949884443519	0.980650336267601	-0.807413465223184	0.0829038825130182	0.287259312656573	-1.00589388736389	0.0988213528621523	0.270961773976869	0.0942640770921625	0.884496089939682	0.955417109836944	0.657722570189614	0.35610022264276	0.499274538963045
ACIV1F_000070	gene	73925	74992	+	persulfide response sulfurtransferase CstA	-0.0156196645562294	0.974459717387414	0.993983970603584	0.144533686139902	0.796468212684346	0.933180383822698	0.18354838243756	0.714381327401327	0.813700674426972	0.378100968983703	0.458503187758543	0.588366673863418	-0.0167931290059382	0.972306519812681	0.991628696621857	0.459453152459618	0.452415985191987	0.605596200650692	-0.291049488137362	0.678667635596673	0.801900942147242	0.120332313729016	0.888008806574421	0.928003642861565	-0.17579344034412	0.722029529219567	0.876081703183683	0.0242479532711855	0.972334486459474	0.986478852357243	-0.223583000263581	0.75154936379594	0.89307684658625	0.636468198163825	0.357225716820142	0.499821990612544
ACIV1F_000071	gene	75023	76357	+	persulfide dioxygenase-sulfurtransferase CstB	0.037956920975268	0.892440017202947	0.96762652023876	0.140280369698556	0.622385784667609	0.865928048233195	0.478406076162351	0.0966345332955129	0.21369587850715	0.110360648239335	0.697232702911486	0.793503327162863	0.0404129724114742	0.885080320477914	0.965882410990466	0.216014173503977	0.478376506529065	0.63055409959008	0.899984963644353	0.00598323323502647	0.0272147063532977	0.502671719468599	0.194178844330791	0.321401503019929	-0.0866874252400022	0.759868356961668	0.897384506887105	0.0731061786675317	0.81538593622335	0.910710493208612	-0.151911199495938	0.69862535576378	0.868095462621051	0.0696979160015459	0.906238449531521	0.93760691621367
ACIV1F_000072	gene	76376	77569	+	type II sulfide:quinone oxidoreductase Sqr	0.50807230387647	0.0121447816786519	0.146266617889986	0.944725514743373	1.88427629215734e-05	0.000967024814088294	0.232855400875935	0.228199496246364	0.387213119020656	0.330877574387405	0.0942800383017622	0.173210726017992	-0.00406224161491521	0.983593787898864	0.993855289533323	0.382945034145214	0.0718097614481698	0.162228032507493	-0.1114687412216	0.607136994607706	0.751325125265223	0.105636859986247	0.736735434728969	0.829006306441544	0.152526853341493	0.441717313322898	0.692821461558983	0.188368077479555	0.382163555770104	0.611102217339614	-0.0715289516831198	0.743913269714515	0.890495335284889	-0.788451319436064	0.00493614129834371	0.0186217813196878
ACIV1F_000073	pseudogene	77836	78041	-	universal stress protein	-0.474007059649552	0.191551414306169	0.574745747510977	0.720124756985214	0.0563470073631391	0.263793218636383	0.301041036978379	0.419082986355301	0.582773886956247	0.78990763713181	0.0560182894878241	0.116135478206465	0.314223968411277	0.353206710818438	0.699215613847272	1.35577417971277	0.00078038242503603	0.00490217135357506	0.384397075150818	0.392655161567884	0.561753024996429	1.05758803967737	0.0703104782135682	0.146340197784451	0.229433565718544	0.50113699959535	0.731665399301852	-0.318812828932356	0.497821827056124	0.707088965844729	0.242759791105193	0.598912095415311	0.810970513570109	-0.0818644517903287	0.897885210508022	0.933580952821796
ACIV1F_000074	gene	78235	79221	-	tRNA-dihydrouridine synthase	0.307737796781513	0.450561203117134	0.743882336692819	-0.0382666228634488	0.925068584058561	0.983555174025927	0.94893403341861	0.0245430576950154	0.0790961101071586	-0.562049684328546	0.173597183094349	0.279564439323048	0.0776040523624997	0.84856871243701	0.953040187215675	-0.40125306365179	0.333630984673991	0.488415650330062	-0.582532019627324	0.170837920921528	0.328627400924015	-0.169073601362153	0.69192323624769	0.794153284898368	0.844944350794768	0.0437121223536703	0.19982684504535	-0.337472275325093	0.415795471663217	0.639543899617352	-0.432006216876862	0.307416157908106	0.578665709003493	-1.48571167676669	0.00159189897349009	0.00753037427459658
ACIV1F_000075	gene	79530	79733	+	DUF6007 family protein
ACIV1F_000076	gene	79782	80078	+	TfoX/Sxy family protein	0.460811642500002	0.191652350364873	0.574745747510977	-0.287664862672378	0.410739875198873	0.730554498409897	-0.299861956095397	0.38357447487934	0.553486775422708	-0.260956962463079	0.463819580034391	0.593534865980262	0.157486855018276	0.658865387339313	0.877077689547439	0.130556880749813	0.722350850028319	0.825543828603793	-0.0357077445806179	0.959365135987412	0.979164416467452	0.422449102259453	0.39717980746433	0.545070169678597	0.493598142713734	0.161770102905852	0.416286357524992	-0.259726102388525	0.513812935269735	0.717807490464139	0.313074017950814	0.426953145503666	0.688650740474579	-0.625379089445613	0.247166291894285	0.386487519993108
ACIV1F_000077	gene	80150	81370	-	MFS transporter	0.233164370889244	0.525202919826026	0.787945251532153	0.174050227076505	0.621295404197555	0.865598118026938	0.255916575142162	0.456999793116028	0.615061572130429	0.272547662127344	0.457913640444914	0.588366673863418	0.293342945365249	0.42025726206234	0.748692770018867	0.14937794686087	0.693967806592468	0.80254780354231	-0.376252371224276	0.395400590535925	0.563969379264665	0.528634740285252	0.300181743297284	0.446904401624856	0.314719284140395	0.389679020020622	0.647693001849963	-0.70150246423184	0.112615008691898	0.292004598324084	0.134325544757999	0.746583592284753	0.891406423393657	0.257344746448263	0.59988603106438	0.720711132727523
ACIV1F_000078	pseudogene	81363	81913	-	flavodoxin family protein
ACIV1F_000079	gene	82026	82886	+	LysR family transcriptional regulator	0.120496759873214	0.815604219991744	0.942618921990035	0.0537081149970683	0.924004183723885	0.982906288513479	0.458069948365803	0.368230807308542	0.53993951260336	-1.11146368465587	0.0781798149991489	0.151267364660644	0.000894974262166499	0.998658857977463	0.998720404579024	1.34525031507852	0.0160049913623093	0.0535468345700877	0.0234529520392251	0.972943295114493	0.984159822503318	0.45386505010622	0.57930493827633	0.705963007218467	1.00733834502721	0.0393552964191549	0.186491996968818	0.620007137182264	0.319342455280975	0.552584419070081	1.26132567675865	0.0334772487558683	0.15301013084383	1.13373922898146	0.0865753614309757	0.176906693298819
ACIV1F_000080	gene	83241	83774	-	DUF4865 family protein
ACIV1F_000081	gene	83865	84608	+	LysR family transcriptional regulator	-0.275259599071051	0.616766592605231	0.845567102765236	-0.26672474428024	0.625614150179399	0.866786229205859	0.4614352446753	0.35257734173322	0.525197354608083	0.408312706262209	0.486061223246255	0.612360596215755	0.471235677476349	0.352341816250212	0.699215613847272	0.801925833720153	0.141398089309119	0.270847044310426	0.599783563899776	0.323898829060342	0.490929647016781	0.377412678439918	0.689834783580567	0.793047595663205	-0.0380223412960787	0.94315803906196	0.978027003809999	-1.07890298254913	0.145277904364673	0.343477434288776	0.168030580582422	0.797809461297321	0.91044520156766	1.69439568785272	0.0166055205917561	0.0493089694427691
ACIV1F_000082	gene	85042	85644	+	hypothetical protein	-0.202996124628967	0.649709628321648	0.859120169681518	-0.319739727620021	0.44848817511388	0.756285081407163	1.41595989538498	0.000823236305784954	0.00574154551726942	-0.00210043993543986	0.996110812738965	0.997945270957637	0.540974031796363	0.191054277797656	0.496339671069364	0.996686433707474	0.0168178985890529	0.0555828483137594	1.16173023673169	0.0226246576030228	0.0754155253434095	-0.022949175782127	0.974354793385469	0.983393335068081	0.55686659609521	0.182874604682069	0.447319176920168	-0.0539942054296423	0.909349163015108	0.957209645279061	0.911966276892406	0.0861533354997851	0.2793052116322	-0.105144915492087	0.873252510631637	0.914964109752717
ACIV1F_000083	gene	85911	89063	+	DEAD/DEAH box helicase	0.133252056262856	0.340363060228198	0.688274856694965	0.248375782562493	0.0804904698846432	0.319145886423075	-0.0833936697963882	0.550166063021637	0.690652457339545	-0.180099854128539	0.201447947339418	0.314545589416313	-0.277192765982473	0.0526959703252279	0.235337111976833	0.0455422148518175	0.798396609868448	0.876367545941153	0.0162410238787208	0.922587164857064	0.960415950035773	-0.264400018893032	0.0902808136360728	0.177687119871626	-0.483660526514625	0.0013048918130113	0.0174842646866538	0.167077391362473	0.243468092923151	0.468009337633195	0.0111063716832833	0.938592312806996	0.974073867762912	-0.124409335493982	0.402463581164467	0.544085954655741
ACIV1F_000084	gene	89120	89602	+	hypothetical protein	-0.1569907341965	0.555323106207713	0.803986764303361	0.510526189422204	0.0617178076038183	0.280254485279442	0.327698615367251	0.221841715869162	0.379026047213643	0.965653738475484	0.00102207680319732	0.00476190161591703	-0.113658622339921	0.66783236855601	0.879614580301633	0.639443147115797	0.0249562408515115	0.0746765402817507	0.653032913069891	0.0264573685311404	0.0853665983448422	0.82318098478608	0.0183557646688048	0.0505852886516201	-0.53787205549243	0.0530735049475065	0.224309616291303	0.327539889756132	0.253886264567021	0.481905540559873	0.258151693279157	0.385211679144372	0.653763974118548	1.23192099590746	0.000258973813602068	0.00177881003282229
ACIV1F_000085	gene	89807	90793	+	phosphatidylinositol-specific phospholipase C	0.381858913426964	0.275936938594322	0.637444483801669	0.295452377260785	0.397610634031819	0.718605265492723	-0.173692781212084	0.619234026903433	0.746925300743831	-0.28822634561416	0.419062385521821	0.554401599523032	-0.280507499795871	0.443747892201674	0.763194459007749	1.02285828613149	0.00552662596075385	0.0232700040452794	0.472297011630014	0.227969917116518	0.396469421072206	0.527585050459027	0.253605410618605	0.394626268239478	-0.348735524787449	0.34943861871927	0.620768221766877	-0.0590281044658832	0.882866417361216	0.940965278053822	0.292042871766842	0.47087096584932	0.724416870537415	-0.679641203645867	0.184928431198253	0.313985850723625
ACIV1F_000086	gene	91014	91784	+	tandem-type lipoprotein	-0.286503632313586	0.630005296120942	0.852544480322867	0.492446588556537	0.36869374818455	0.698008935675522	0.00527383354790737	0.991988051333983	0.998226969895832	-0.26946809672598	0.629123520978244	0.736640541136816	-0.793408658342424	0.212094293968348	0.522551159052451	0.166674508888209	0.794897859673397	0.873937824701552	-0.394256917269187	0.60592198004713	0.750162851947289	0.256675373064993	0.760450189138007	0.844309115639111	-0.806212716683934	0.210621696205638	0.479005864280381	-0.443412478932265	0.549335781866514	0.74462490891901	-1.27901913824223	0.165921192633626	0.422966864070725	-0.028865832010955	0.971125558825215	0.983418287417939
ACIV1F_000087	gene	91836	92606	+	tandem-type lipoprotein	-0.302708368943109	0.565721752389441	0.811156123615856	0.175954300170298	0.720724657626358	0.908365598318201	0.0364722385789793	0.938898886103977	0.962247539639344	1.04963048001988	0.0327618603144516	0.0757113509390895	-0.260912848155204	0.616138666677619	0.858108995204747	0.967434043492116	0.0584890626488252	0.139919186602732	0.649351076262932	0.24791967597773	0.413452801140052	-5.41775250020836	0.0182338168195509	0.0503512505067802	-0.145663854332543	0.778771315112348	0.906400503682322	-1.24918850439542	0.0893361044685592	0.250768012543324	-0.795377717309197	0.273192099170403	0.544382791020876	0.854640527801998	0.210903993596561	0.346121836976572
ACIV1F_000088	gene	92670	93440	+	tandem-type lipoprotein	0.0434930473023788	0.926906301185797	0.979702429836526	0.745864641607933	0.084688800207433	0.333099492349913	0.927116370721679	0.0276529107311077	0.0864550772282907	1.46432646447124	0.00112193647968742	0.00509443882714798	0.250022935441779	0.585421522505677	0.840869527536517	1.05128880971103	0.0231993934879207	0.0711413193767128	0.568539117953104	0.275858072730501	0.446800281253402	-0.580356090845485	0.494798564262537	0.634761374942963	-0.142023508256285	0.768837206665199	0.900618950098768	0.279107820473816	0.581451353913511	0.769468093691444	-0.00457886992442775	0.993484180795902	0.99641481259766	-0.103484934099503	0.882554955005825	0.920809159039449
ACIV1F_000089	gene	93507	94274	+	tandem-type lipoprotein	0.0113037873200326	0.973888258497072	0.993983970603584	0.775484208440729	0.0227256300207589	0.145490935701338	0.172828597911497	0.605134046072216	0.73807128926422	1.44682766624098	0.0001202248635465	0.000886210376277723	0.120780336697047	0.725606824275829	0.897744815651792	0.212008385404053	0.559214983471072	0.696458221172764	0.584460662511395	0.118241061819047	0.253240699328983	0.157846777267187	0.760656376857579	0.844309115639111	-0.165495799357467	0.639860327859116	0.831146175633618	-0.612492538053002	0.135825492193145	0.328688023812593	0.372284442057267	0.332133576830072	0.603475837660519	0.315805339783749	0.498447083142829	0.634659404253788
ACIV1F_000090	gene	94368	96605	+	helix-turn-helix domain-containing protein	0.145191103372237	0.364217406779836	0.69698872763449	0.0831740531422481	0.601489792771859	0.851624535904182	0.0597634101651441	0.707216448322424	0.808730886437214	0.0572405417112089	0.71900882542216	0.810451267130548	0.13583337153112	0.39524542757315	0.729174924289667	-0.19329764933668	0.23821066851823	0.391737012315348	0.0279680929667993	0.864924903923517	0.921863533962369	-0.158130490404031	0.363493477829859	0.512546531724841	-0.0767723740556342	0.631002604015884	0.825554152440214	0.0203722363378811	0.899978895814577	0.952176548877555	-0.062906815040919	0.704933595633591	0.872039868736428	-0.232358901714635	0.1769210130265	0.303038510977379
ACIV1F_000091	gene	96756	97934	+	M20 family metallopeptidase	0.000361579802725111	0.999069216763796	0.999721250659527	0.358792714169319	0.252427862371517	0.580646614257563	0.31368391352188	0.30884594426895	0.482793660006635	-0.53662582391917	0.100715021359178	0.182265374648678	-0.0540157314011799	0.864958840289711	0.961065378099679	0.177265246900894	0.591726530770261	0.722094235140726	0.686716908980484	0.0407100680358452	0.118810498988733	1.05143761573887	0.00519337098453439	0.0173965136427753	-0.426993572668717	0.195038339867397	0.460107792228378	0.636181137543528	0.0544278010261645	0.179012840134423	0.509347874039245	0.13270178391016	0.364594800238014	0.242002186391648	0.504331033312932	0.640719481836139
ACIV1F_000092	gene	97936	99324	+	multidrug efflux MFS transporter NorC	0.389681707642447	0.225829859485417	0.605235422152293	0.969831004727401	0.0025610730520185	0.0310987442030818	0.786602620114381	0.0116783926603708	0.0455089226879778	0.413293077973807	0.191223321728095	0.301791653814333	0.436349731174156	0.173803325748541	0.473218264300333	0.324889087628398	0.323956626390898	0.48203611804335	1.30169975893728	0.000181680336580682	0.00149296228247569	1.61925606299112	4.67722660767383e-05	0.000314124848712909	0.370472223263049	0.25124462922618	0.524550156048812	0.364150193521613	0.27534518651528	0.501969777025175	0.768090755139801	0.0255838003794268	0.129187111038796	0.597771064183128	0.112642378206114	0.216070006149951
ACIV1F_000093	gene	99817	101478	-	Na/Pi cotransporter family protein	0.739876433348694	0.000425834556222776	0.0282504876323403	1.02253011665706	4.87530320610039e-06	0.000343793650603079	0.989000099239173	8.8529133109607e-06	0.000140714366136891	0.559358462629836	0.00581899094871604	0.0191618103880238	0.699595284598521	0.000780705941219923	0.0110600008339489	1.12158950291624	1.03310946891486e-06	0.0000334530685172432	1.74253895494746	8.1369442653823e-11	2.0466937357755E-08	0.805524200032721	0.000188503659886887	0.00104002019247937	0.650570307757693	0.00161247598205194	0.0203052531073207	1.16962231593389	4.80159465349844e-07	0.000015365102891195	1.2840417463329	9.25682973334415e-08	3.44912011982138E-06	0.224328665657681	0.256469327537373	0.395015045810677
ACIV1F_000094	gene	101804	103579	-	oleate hydratase	0.332607584607532	0.228525266984013	0.606129917953924	0.510875507710447	0.0691306827050924	0.293547374774185	-0.121060735472853	0.657115098556991	0.777188683060338	-0.55556017583868	0.0479904636204456	0.102059469153723	0.00610668682959062	0.982269654559306	0.993840487437995	-0.162654147474488	0.57640558981303	0.708107081144447	-0.0308755058857206	0.914635536344744	0.955746699522744	-0.339626133931948	0.283043155879251	0.42770965777309	0.309413941215694	0.262581568974158	0.539238655777004	0.286182043277955	0.320113735140922	0.553182566444286	0.0649155016144747	0.821837546771626	0.923231936996058	-0.904393315367089	0.00616764060206431	0.0223084872840624
ACIV1F_000095	gene	103753	104625	-	DMT family transporter	1.00405690698658	0.12167987293137	0.474167986208204	0.488263717996542	0.411739529386381	0.730694730449975	0.158509340025699	0.767528382907743	0.852113143473086	-0.140625531772733	0.844321823072381	0.902379315818026	1.18113808005957	0.0631433127615794	0.263016555454052	0.613265172982566	0.359549657110681	0.517966863797248	-0.326016009258796	0.667919556921867	0.797866137385805	1.20239393901743	0.216118606436712	0.348661096979748	1.30734516598243	0.0392922227960876	0.186491996968818	-0.0211463238249863	0.976827408434781	0.988874569073247	-5.30796585144673	0.00399918188652134	0.0329566285029588	-1.09018170011833	0.419510506580849	0.560997334267408
ACIV1F_000096	gene	104738	106135	+	PLP-dependent aminotransferase family protein	0.881938159276399	0.0233564632687284	0.206509602579261	0.255204255713391	0.533725098125776	0.80646363125465	0.860124713209305	0.0358489995528607	0.104861954743929	2.02596834795438	8.19220001931465e-05	0.000647755350364414	0.76143755848628	0.0488802042456435	0.223927486988891	0.426413896996594	0.336565496931518	0.491389238676182	0.472382575817892	0.361195810895319	0.528768894313922	1.37288643182613	0.0702434118325298	0.146340197784451	1.16128239133854	0.00304111702279167	0.0326950130513571	-0.433312007182748	0.400293914153024	0.627199247449759	-1.54179550235974	0.0414444946722088	0.176691262552363	0.419772713545309	0.605917403398679	0.72475608497995
ACIV1F_000097	gene	106325	106798	+	DUF1648 domain-containing protein	-0.141748075242994	0.699079240458779	0.888964719049967	0.0859993871816759	0.796247009102557	0.933180383822698	-0.301036754527528	0.427483834859969	0.591131688265945	0.977636051083841	0.0206229111344921	0.052720223952837	0.60270462104764	0.0866269126425647	0.3159759735435	-0.197556034844004	0.589999213341959	0.720933450265107	0.659761176391684	0.113732806004805	0.247284758060008	1.37892150638329	0.0174724110630332	0.0487935914696615	0.618358607451238	0.0805579693510935	0.286310409911347	-0.680681026793608	0.0913627828430893	0.254096901158694	-0.0293686616981628	0.94882014920092	0.978313421465695	1.26538471120496	0.0190323998619377	0.0551311263306396
ACIV1F_000098	gene	107060	108652	+	L-lactate permease	0.319632115354307	0.0480525982006572	0.305592508676588	0.117938883209329	0.45628935811839	0.760879891930819	1.17139738016045	6.43855247306807e-09	4.49047762224234E-07	0.539063838832601	0.00143638213848192	0.00623119524189924	0.489831901899287	0.0033378151430242	0.033378151430242	0.0794773003197525	0.617445553915424	0.744437901883844	0.402352604836372	0.0160493984532875	0.058833374384019	-0.285955907856854	0.0911979430056518	0.178972527664463	0.245577274653799	0.124910472104932	0.358043379994811	-0.191365644865678	0.23492732383019	0.459383408208568	-0.245866809800229	0.138070386972337	0.374055231638204	-0.797230494993529	2.36110687992536e-05	0.000223770408132299
ACIV1F_000099	gene	108981	110507	-	staphylococcal protein A	0.203880078980362	0.247583652529498	0.61553964388352	-0.243745346395723	0.173646892506437	0.489018248159316	-0.335892349622388	0.0638576259823286	0.159059288161112	-0.979503610230445	2.69041402366261e-06	0.0000420570468066798	-0.5194431230638	0.00518561318061099	0.0465507189810623	-0.617530633837412	0.00157064210825409	0.00846909306706109	-0.75702451917477	0.000258557600196053	0.00202090997854386	-1.2467129942323	5.17027847830621e-07	6.30634863721655E-06	-0.312278228588288	0.0819869809956218	0.286787674021553	-0.280491915003815	0.127923738376149	0.318346357166629	-0.340203011280267	0.0746821586489443	0.259770387246815	-0.95514978779972	1.74704000334368e-05	0.000172172058300536
ACIV1F_000100	gene	110928	111680	-	HTH-type transcriptional regulator SarS	-0.50144756130475	0.100823664139501	0.440419071147196	0.170473853450106	0.572063843357182	0.833429916406821	-0.0159350209453333	0.958099439615576	0.977505804859102	0.850501517771971	0.00848921916920489	0.0262096210445372	-0.709857928779991	0.0229491087345096	0.140273203950261	0.566407881507404	0.069008739443554	0.157263534057585	0.13454059428259	0.676014875578173	0.801900942147242	0.112093831693521	0.769260305127892	0.85042384897616	-0.553161835663126	0.0718953522533236	0.26825152006727	-0.421878667300795	0.192796938159926	0.407782015392689	-0.211679360910088	0.523907677265895	0.760826952569799	0.94377441937042	0.00786933772601202	0.0271977110733833
ACIV1F_000101	gene	112049	113047	-	staphyloferrin B ABC transporter permease subunit SirC	-0.0689452284523777	0.700382968136599	0.889031079950797	-0.0641464536632879	0.722874672984109	0.908365598318201	-0.243801180720326	0.181911906993647	0.326600915526548	-0.335175433267953	0.0692504623738551	0.136691768981775	0.0294272561622845	0.868914727847703	0.961880629778511	0.12324211955126	0.507639347273252	0.655018512610647	0.308307211880776	0.10689004823651	0.236182722342247	0.307585009094377	0.133332873181279	0.237969432449526	-0.0438706612918046	0.828576573601411	0.927478855542212	0.381992904778581	0.0443275061311902	0.159064401948334	0.26079508846325	0.174926799797198	0.43691542281761	-0.515226892915313	0.0164129249610724	0.0488437154202594
ACIV1F_000102	gene	113044	114039	-	staphyloferrin B ABC transporter permease subunit SirB	-0.0341948912696656	0.910659636542436	0.972514413582814	-0.61263743351728	0.0599069719573238	0.27386044323348	0.1346835851925	0.661250561902199	0.780454576163811	-1.50164030123747	2.80878841606455e-05	0.000275208151981186	0.130444671039455	0.666812222654306	0.879614580301633	-0.105157023888826	0.747359426393136	0.84104991302827	-0.384076118301661	0.274993696486204	0.445758554494919	-0.507024665647443	0.173500154434411	0.294398265790142	0.183091405121947	0.547128781529999	0.767108394722472	0.603121250227378	0.0631321595010189	0.197342408617456	0.240968345665867	0.473939306379923	0.727246567486896	-0.527212349181032	0.133959249754342	0.246361838628676
ACIV1F_000103	gene	114055	115047	-	staphyloferrin B ABC transporter substrate-binding protein SirA	-0.140915681550382	0.562997558299005	0.809313813069754	-1.13645628609351	7.56179525986603e-05	0.00250830281790678	-0.921050465127936	0.000556146235018165	0.00413310863182899	-1.13133863885516	7.10535065849273e-05	0.000580376990723731	0.276302321685787	0.248163211323463	0.565803801173361	-0.708452842722769	0.0120264931135236	0.0429183296109437	-1.3251017712241	9.21808054129415e-05	0.000847066860551355	-1.47395140736989	0.00051793590782223	0.00245861373346678	0.536817586911505	0.0272211775352022	0.144039615593016	-0.401809802613535	0.13994568916636	0.334208312502095	-1.12462525703142	0.000603055141421159	0.00669514279455327	-0.342938816242849	0.275233921602164	0.414986844100823
ACIV1F_000104	gene	115278	116258	+	2%2C3-diaminopropionate biosynthesis protein SbnA
ACIV1F_000105	gene	116255	117265	+	N-[(2S)-2-amino-2-carboxyethyl]-L-glutamate dehydrogenase SbnB
ACIV1F_000106	gene	117286	119040	+	staphyloferrin B biosynthesis protein SbnC	-0.129777100848363	0.696866115142527	0.888753806131147	0.182747670846767	0.552146826997051	0.820902494722343	0.0345207364274265	0.926208206116854	0.954618374567238	-0.262909218733767	0.404220618954724	0.54028505334489	-0.0723275415804837	0.80734011498054	0.934857683690839	0.286030939757875	0.390600898055264	0.550809961518537	0.0605397545105593	0.894461039993885	0.943503018043256	-1.37652297328968	0.0578821903684681	0.126355985395051	-0.182590562689605	0.546405071381365	0.766970002480303	-0.0336462669453779	0.940369107505236	0.972558722711905	0.840681235426317	0.0291647082766013	0.140652493816233	0.18712394036184	0.69769683090891	0.791034379626582
ACIV1F_000107	gene	119033	120289	+	staphyloferrin B export MFS transporter	0.40132550150673	0.263688646733856	0.627341047115938	-0.00253082684968952	0.994381816405765	0.998734486184877	0.488750558572622	0.18366963384643	0.329105009263695	-0.837426145678299	0.0319396007159149	0.0741758061425212	-0.0847819800495794	0.817098542057047	0.939458747730829	-0.0343175374834879	0.932314176610137	0.964585226466175	-0.419596946730386	0.391669199096687	0.561000643255919	-0.847300063745825	0.136769928349287	0.242512519628461	-0.293530724619133	0.4352648487409	0.687977359842098	-0.637857861272391	0.157511672911034	0.361863519429953	0.689761748763066	0.108717963083993	0.320711095857936	-0.62366035628501	0.215087795775773	0.350742688555217
ACIV1F_000108	gene	120279	122015	+	L-2%2C3-diaminopropanoate--citrate ligase SbnE	0.123763698463585	0.654544856021792	0.864253402125862	0.0903397319083941	0.755318495654237	0.919224298961756	0.125556528389391	0.655688768464088	0.776098107146354	-0.0333647180240948	0.907324244579342	0.947015328187187	-0.102026617275374	0.714353278607116	0.896341494919141	-0.187828760320003	0.558994976683453	0.696458221172764	-0.0694474811713014	0.833577465761014	0.902240631464369	0.0765227935577703	0.840055201484552	0.898803137424754	-0.0951238636179476	0.733857461846131	0.88361766100995	0.300469568338221	0.337920014869894	0.564237225565446	-0.223455566229203	0.511822419896283	0.752110741284651	-0.169955719842622	0.643694312988412	0.75429168882873
ACIV1F_000109	gene	121924	123774	+	3-(L-alanin-3-ylcarbamoyl)-2-[(2-aminoethylcarbamoyl)methyl]-2-hydroxypropanoate synthase SbnF	0.0685203425871924	0.811695400486137	0.940772516071342	0.211955580466886	0.46983908945772	0.77095628856392	0.520371108562827	0.0737192928788109	0.177762833892168	-0.0686024715342713	0.816465633423739	0.881964465016907	0.0237129786023383	0.934079173235219	0.979073353063505	-0.0385491384893957	0.902906630578281	0.945340403116579	0.0601208914179639	0.855490379505934	0.915034932070838	0.455515113000594	0.213560654599598	0.344943575125241	-0.0642665476858874	0.824422892956182	0.927007138834566	0.359313683328088	0.251825545481056	0.478996841754177	0.0656999270757767	0.843914833140907	0.933109083798077	0.396295378951748	0.251919753659542	0.390885185370196
ACIV1F_000110	gene	123749	124525	+	staphyloferrin B biosynthesis citrate synthase SbnG	0.161988691516803	0.709312883793354	0.892854688262149	-0.403142874707333	0.3971070971254	0.718172409694872	0.856635717517342	0.0542126028717273	0.142931216982985	-0.573847040592466	0.225003834864243	0.342096383918805	-0.371852185923978	0.407025645689844	0.738073170850918	0.209519895336564	0.670234076793008	0.783738710972063	-0.140199746086562	0.801592264817287	0.880941802142634	0.105987524109442	0.865791393590622	0.915255573480953	-0.402527324374226	0.374902668749621	0.639464472672185	0.0903758807509696	0.858383922298177	0.92994838834904	-0.00518434320772832	0.99265524726417	0.99639420753121	-0.543873360932456	0.386586931144842	0.529198013444373
ACIV1F_000111	gene	124525	125727	+	staphyloferrin B biosynthesis decarboxylase SbnH	0.43961838448267	0.113491126342921	0.458794040336251	-0.0632515670818776	0.818662330920752	0.93855549873005	0.327568756052784	0.231284798962094	0.391959285468472	-0.182652887000258	0.510849380137552	0.636292307126974	0.13112357113715	0.636493497758207	0.863114539177386	0.257695953795405	0.375455854206558	0.536365506009369	0.631529302794844	0.042044117459208	0.12163957476293	-0.16008288244889	0.741811699352529	0.832395966270165	0.025250647868644	0.928242376463507	0.970550552735915	0.385738314123527	0.189675782318359	0.403376175063281	0.421898211084299	0.184825855249462	0.452099816696473	-0.339322421751868	0.355469734053409	0.498647589801585
ACIV1F_000112	gene	125731	126495	+	bifunctional transcriptional regulator/O-phospho-L-serine synthase SbnI	0.161987978868056	0.532894076271728	0.79188205962787	0.442765985126862	0.0984479423529028	0.364324358095096	-0.264756279835655	0.326256908356139	0.50164996649446	0.0026638514371684	0.991977938835629	0.996934419412432	0.112806326690725	0.663240039701926	0.879614580301633	0.120761637923404	0.766148806442349	0.853018728417188	0.0286536484213089	0.953150793713295	0.977222072710201	-0.0780170408922742	0.879309823086399	0.921431202958385	-0.0437791542131532	0.873178565680022	0.950018279459864	0.458742629429549	0.121533609270178	0.306368319939652	0.687435680506607	0.0338718166375192	0.153888733707641	0.563011608853447	0.119675622105045	0.225583986227111
ACIV1F_000113	gene	126691	127098	+	hypothetical protein
ACIV1F_000114	gene	127148	127774	+	MFS transporter	0.847680356078985	0.00433173690945351	0.0815301621601741	0.21332764969245	0.461238477107525	0.764631649326826	-0.000624103884357733	0.998193048190938	0.999207429801399	-0.22352095144905	0.424088486547232	0.559689802721237	0.469832609697258	0.10610404815737	0.363161905626303	0.0967501584647346	0.758714132987814	0.848561859262687	0.395328299821094	0.231674306526268	0.399741485066557	-1.77262346215396	0.000655832509345149	0.00303378303642654	0.495008557122391	0.0903174437216625	0.29765194142108	0.0493065000815385	0.940736029211405	0.972558722711905	-0.126439407724835	0.730992647132719	0.886461529842671	-0.944212200166063	0.0189537850659228	0.0549926524963915
ACIV1F_000115	gene	127986	128762	+	(S)-acetoin forming diacetyl reductase	-0.0951928362757652	0.863109575677396	0.957294922056018	0.024862524453232	0.964124679394071	0.989813441293667	0.367005397279868	0.500287731255658	0.65265353909611	-1.47149221620334	0.0116939623625639	0.0339084474652921	-0.758382579454389	0.181851617940577	0.484462684425435	0.827497476936873	0.143107546817317	0.273267518049402	0.822899557782308	0.144403209895811	0.290576143471746	2.30159678477653	0.000207683840992524	0.00113206422344622	0.0139295470480473	0.979880997175745	0.992826502845075	1.19972129993894	0.0366526463308213	0.143653023083334	1.17284309207218	0.0403635461625563	0.172895819782918	0.111187639821913	0.843037911019924	0.894679328121028
ACIV1F_000116	gene	128906	129028	+	hypothetical protein
ACIV1F_000117	gene	129098	130078	+	NAD-dependent epimerase/dehydratase family protein	-1.70356070353738	0.0429228666142849	0.287506330105785	0.561067941424269	0.339305553578403	0.675610315741499	0.276068307797817	0.692716276080833	0.800419826227641	1.7737185010575	0.0216941061801932	0.0548401197120126	0.634099996009839	0.288287071472915	0.618407598112246	0.519394462269088	0.435595182964126	0.591226994841529	1.54791793649466	0.0441797313704413	0.125568306507419	1.58101886390683	0.196798161547584	0.324418787520866	-0.279314621999517	0.677701095987624	0.85143047625235	-0.481612924743622	0.549962066208428	0.744968535899863	1.29597327621758	0.108958573330234	0.320711095857936	2.75028243822071	0.00337539640068849	0.0136527474325579
ACIV1F_000118	gene	130041	130733	+	sugar transferase	0.422194265850848	0.392513953946499	0.717016759391858	1.73674904586924	0.0039932824753628	0.0437972916652694	0.156622957307118	0.747697071178376	0.837878290150405	-1.25502273160967	0.0258874995741152	0.0632650483751962	0.58914983507509	0.222261732688448	0.536425832220567	1.8853677858923	0.00415863935880998	0.0187587049020948	-0.266238800403353	0.699095898571205	0.816462363294838	-1.03765358318222	0.263001571790541	0.404810681857119	0.764578316396801	0.113119190393771	0.340727683913267	1.7376334728651	0.0114358418099387	0.0630124754507566	-0.925660825605237	0.243442350167113	0.513373165086678	-0.86359058810076	0.282401257615998	0.423913587591343
ACIV1F_000119	gene	130943	132109	+	glycosyltransferase family 4 protein	0.506538057524706	0.214061346419901	0.597683762033004	-0.0722796583038493	0.856665170777002	0.953408046036598	0.0229931355474502	0.986329991671144	0.995907661765392	-0.532948436518124	0.216415191466683	0.333205750308974	0.789317878671668	0.0501933504677068	0.227543188786938	-0.298129446075567	0.515814034792357	0.661487116753989	-0.373158237389838	0.555425573803704	0.70960899988073	-0.431189836389893	0.520254545790688	0.657265380655212	-0.161401593906202	0.709348280647123	0.867938517031118	-0.281634478314947	0.551253526691429	0.746165766113793	0.0994033176014006	0.887873434083266	0.956441877507518	-0.462906495569401	0.448876164643231	0.58840634594197
ACIV1F_000120	gene	132090	133328	+	O-antigen ligase family protein	-0.0681503657927238	0.835422439748182	0.949334615424207	-0.168158478581536	0.518090827312346	0.79891836923764	0.365981807647641	0.156424100078512	0.294038391301694	-0.0079147468602639	0.981794648943407	0.992375118961749	0.348204712436135	0.148615194355736	0.439369202777855	-0.160665299989412	0.62507687452056	0.749651278084622	0.361418767561015	0.3356274889559	0.50381168320091	0.517042489478202	0.27957375576141	0.423643797031217	0.352765669945712	0.145364396749719	0.385802585946047	-0.168581316060622	0.625403360407472	0.79456072992123	0.287431178993592	0.499157041333501	0.744772362463529	0.192436748533188	0.676578944717644	0.776823440114813
ACIV1F_000121	gene	133318	134748	+	lipopolysaccharide biosynthesis protein	-0.141976981237538	0.603735412113479	0.8346221104383	0.144484151150178	0.598257631134422	0.850038836183696	-0.033638114769885	0.900759374199247	0.938695296258757	0.192982797108072	0.485926908282023	0.612360596215755	0.143331464326976	0.594770188238681	0.843162106192739	0.489869536670273	0.0872252630243281	0.188595163295844	0.503993370596891	0.0855230384290147	0.19967610689006	0.78389494175652	0.0208062801121435	0.0561439304613395	0.327533716947492	0.226895918117769	0.498511264099335	0.0903043799508619	0.757954154712677	0.882367009798937	0.126062512987787	0.673295444417622	0.85457937882218	0.409393985733271	0.209817417374062	0.345044362308009
ACIV1F_000122	gene	135016	135615	+	superoxide dismutase	0.608207849798759	0.103229425102568	0.443576676586074	0.0967287192852919	0.796750319392715	0.933180383822698	-0.193707680464224	0.596198294787342	0.73179574089421	-1.01824955096724	0.0102156839719637	0.0307034921588303	-0.0706909807754108	0.850133613044574	0.95349906303805	0.283494873476562	0.465778122898739	0.619216272866358	-0.672547545349745	0.115473685750485	0.249474523622969	-0.603119117585298	0.213548566067038	0.344943575125241	0.499686228575926	0.180515024618055	0.44389064948856	0.204510075512293	0.607513710288609	0.783516971069235	-0.38983525369416	0.350187554642539	0.623778748282716	-0.991669519678187	0.0378493941762832	0.0937617050632882
ACIV1F_000123	pseudogene	135973	136574	+	hypothetical protein	-0.454235584180607	0.0235360208821952	0.206509602579261	-0.0546920133466005	0.777274734849295	0.92610666717948	-1.23954840260401	1.68926274391492e-07	5.64799122799726E-06	-1.45498130332279	5.83809080594735e-09	2.48118859252762E-07	-1.06786800523082	2.72691024523282e-06	0.000157812678021985	0.342254352523506	0.0832274373590352	0.181433916276551	0.442175573313035	0.0270814826428345	0.0865589104447825	0.314218381852149	0.112291010626091	0.207950596027717	-0.884859146479274	4.99821151018347e-05	0.00129477479120943	0.764141988069064	0.000314305634685511	0.00385095192047112	0.703450138999456	0.000781328559234756	0.0082054582282569	0.328191462595175	0.096686546056415	0.192242255316848
ACIV1F_000124	gene	136561	136698	+	LPXTG cell wall anchor domain-containing protein	-0.487613207893053	0.0897705367448795	0.41954615111009	0.0547169639158133	0.844783465327581	0.945212268897992	-1.26215808726715	6.85929906054843e-05	0.000749288893361114	-0.847663017127821	0.00444119874555234	0.0156073134210625	-0.934120259139319	0.00206730933635445	0.0238266160800174	0.4078462063609	0.152086592574944	0.28490050399714	0.610617722661516	0.0347435564924699	0.106444056091598	0.475586405376721	0.102313673362411	0.194610623458572	-0.837905912884639	0.00512196972011626	0.0485427095425653	0.638187240788171	0.0279824691118355	0.119861914935736	0.821687560674134	0.00555982459292253	0.042719556194207	0.906509528540254	0.00263938483692694	0.0112525497749863
ACIV1F_000125	gene	136890	137645	-	GntR family transcriptional regulator	-0.0739211561584826	0.695700067233278	0.887988823498131	0.214269326915701	0.257167017863868	0.585255719639007	-0.54745106797055	0.00527859970402245	0.0245432328118651	-0.333307605682234	0.0839468242953778	0.159229680671846	-0.327746761237241	0.0910299161336804	0.326220516315693	0.121545589116853	0.536256311474273	0.675268943415901	-0.290863056275075	0.151294368956045	0.300599476669425	-0.0877547084525508	0.711386925174121	0.810969168681312	-0.247627893023796	0.198142112072767	0.46341061464998	0.0358978451965746	0.856853262026793	0.92994838834904	-0.335227187579764	0.104619155350368	0.314511005823817	0.0415717699997185	0.845309676754103	0.89566660877524
ACIV1F_000126	gene	137881	138588	+	purine-nucleoside phosphorylase	-1.07361244299935	0.000139445354882889	0.0190800686640641	-0.360633539624993	0.156906377025106	0.467146984626718	-2.0752741875556	9.6344572443994e-10	1.09190515436527E-07	-1.34971866900729	4.29876317702185e-06	0.0000615401886394707	-1.84003972379311	2.08562848359772e-08	3.53189298975585E-06	0.11678328474678	0.645005332098711	0.765785466306632	-0.404431360517023	0.114475288526625	0.248330039678229	-0.145547472746511	0.577334795177705	0.704360323678066	-1.85504407174821	1.8646145157531e-08	1.64000423948649E-06	0.353548657065505	0.16731991338906	0.377076582383719	-0.106086790001912	0.672850788707852	0.854564356778601	0.0113609702026046	0.964501976041585	0.97929835978676
ACIV1F_000127	gene	138595	139947	+	tetracycline efflux MFS transporter Tet(38)	-0.748101920356798	0.014901096184334	0.16624913783684	-0.0131302000019982	0.964106359090203	0.989813441293667	-1.508895551476	9.76358975073551e-06	0.00015262623058621	-0.557129292521765	0.0626444222068264	0.126591997327316	-1.52346056952242	1.05813914458779e-05	0.000442790534350582	0.215004616729175	0.466592144950989	0.619692692513033	0.0166911185620734	0.954599887077539	0.977703836287459	0.0483557408752664	0.874148567604943	0.918854877682122	-1.66378688038551	2.7653780991965e-06	0.000115720437381761	0.0855446075237625	0.772267015286979	0.887813305824423	0.299854841765054	0.309136876003478	0.580262075725852	0.505905188694439	0.0951159831193596	0.189674101235087
ACIV1F_000128	gene	140028	140690	+	deoxyribose-phosphate aldolase	-0.284057266168789	0.485054001848005	0.762187686323843	-0.456394876514375	0.265576158339085	0.597491439770314	-0.412501623885612	0.311849257048474	0.48609167860851	-1.63680711235644	0.000307759783835942	0.00185200577883576	-1.02478313496113	0.0162744060752465	0.112052323509108	-0.546127475210077	0.188044182437525	0.33212998456498	-0.733182701625435	0.0815189620094597	0.193213486390969	-0.160525835722271	0.698085798910539	0.799398597161196	-0.0825421546577065	0.838592459114673	0.93207602202169	0.0601559495668376	0.882612865151683	0.940965278053822	-0.0304764920391008	0.940477694539909	0.974328146535382	-0.936848669920101	0.029016788272601	0.0764043214922311
ACIV1F_000129	gene	140718	141896	+	phosphopentomutase	-0.230137912720796	0.312182549827348	0.670337160066594	-0.0298449009762029	0.894958537286393	0.966370472973001	-0.46766397736164	0.0443389249491402	0.123629608623453	-1.10115332831704	2.04712939196661e-05	0.000213340687591923	-0.690949424653664	0.0040068413203315	0.0381070223472087	-0.139974766155226	0.537711729204719	0.676179335846895	-0.256681859186292	0.262039262572994	0.429365538673822	-0.422855752801809	0.0703186170971607	0.146340197784451	-0.406706274648964	0.0785446648474051	0.284770633181077	0.012025976852229	0.957659556676801	0.98295622421166	0.171113965292364	0.452007719369888	0.710777799422158	-0.854239605034401	0.000578107592519004	0.00350993895457967
ACIV1F_000130	gene	142027	142842	-	phosphonate ABC transporter%2C permease protein PhnE	0.36492374378047	0.229320990880699	0.606129917953924	-0.0308203570313262	0.91854794415338	0.979784473763605	0.215601419231665	0.46916357720437	0.626780417483245	-0.159217008424413	0.597576384802496	0.710503146496317	0.276469471747911	0.360535757470307	0.70481917906855	-0.413244638743171	0.216909558046103	0.3655477062487	0.27333970937893	0.408938935152913	0.576029986336573	0.420096882220726	0.251506618303677	0.39225802854702	0.123625315690287	0.685033360176681	0.854855954054986	0.0947403749208881	0.767941284222159	0.88617535891949	-0.217289089359042	0.536646171395931	0.771092227256699	-0.399838052896108	0.291333464491889	0.433731266238609
ACIV1F_000131	gene	142839	143639	-	phosphonate ABC transporter%2C permease protein PhnE	0.436163763510796	0.0758991240753948	0.391207505089598	0.720963424526921	0.00438180502817709	0.0464091451704618	0.473775793262505	0.0502486757865575	0.135457282596072	0.383481877274662	0.122907882038668	0.213910500697063	0.263621688426667	0.280217053830072	0.610103949588675	0.231220098619264	0.461914084240888	0.61558368894425	0.139803331599215	0.674692262959451	0.801900942147242	0.58368473012504	0.149287843210983	0.261470015153815	0.148375192734644	0.56041327293717	0.777319787041868	0.328838371804937	0.255801361239062	0.484095020824801	-0.181214155636524	0.652572103084703	0.840433769124238	0.579476799957806	0.108509559968401	0.209769725027755
ACIV1F_000132	gene	143641	144414	-	phosphonate ABC transporter ATP-binding protein	0.220267553696673	0.468633278265178	0.755956983973015	0.327590770160584	0.271703094059656	0.603301588091653	0.0008230007830084	0.997913690095821	0.999207429801399	1.01285807483125	0.00187050967147777	0.00765080647581884	-0.0429404799269059	0.888847504422608	0.965882410990466	-0.0801797569765724	0.807834927048059	0.883518697857146	-0.264733964083395	0.475678665756171	0.641881178489268	1.09303366501285	0.00861759222510347	0.0268497718811929	-0.0915510495891495	0.768174112722658	0.900229895133834	-0.120316828769548	0.722086687783628	0.858800083415596	0.622602592535044	0.0705170269916259	0.249099108334055	0.540701325962911	0.188092010242548	0.317179335312914
ACIV1F_000133	gene	144628	145584	-	phosphate/phosphite/phosphonate ABC transporter substrate-binding protein	-0.633078246967647	0.137405390371692	0.503760958332629	0.564616318270233	0.154775771742056	0.463135422594492	0.162968509134415	0.669770734725849	0.783579568129396	1.00165992655327	0.0210532150412033	0.0535184531888533	-0.305310189241464	0.452890663250224	0.769914127525381	0.348916172508956	0.423548286253956	0.581054298165919	-0.324877047111887	0.505175125910154	0.66962784721034	0.769402867254845	0.214728818292273	0.346624561278922	-0.150918305293461	0.708033781424299	0.867500849312655	-0.844966102739968	0.10830725362085	0.286571721642716	-0.668926137332039	0.203922703636539	0.470457806523652	0.91858075954927	0.105272942841595	0.205623087752026
ACIV1F_000134	gene	145813	147357	+	DNA-binding protein	0.256802569037727	0.440763500112491	0.740047358213565	0.250252312335844	0.460815958590674	0.764631649326826	0.837354954830267	0.013907849580595	0.0516957649727016	0.355618008881943	0.300648446604123	0.4285973662281	0.354091686466262	0.283639514322751	0.614165449367275	-0.0999551153332591	0.793860444103208	0.873503401278611	0.0935119014887857	0.822670354353413	0.894863236158988	-0.207891833867945	0.70771316488841	0.807796814308215	0.363165987749358	0.274873796789513	0.553409864742765	0.275551368287608	0.465387607411763	0.681664375208982	0.614728604147581	0.123409703741688	0.351024581797941	0.694284092785902	0.105283353247961	0.205623087752026
ACIV1F_000135	gene	147408	148943	+	bifunctional UDP-sugar hydrolase/5'-nucleotidase	0.284016718538964	0.164130163267413	0.536579379912695	0.248272983072961	0.22398446462951	0.551845782420531	0.313747073571678	0.119472919199579	0.243420479567682	0.582899487075566	0.00642333499122085	0.0208739201626293	0.142360632255076	0.482685756581078	0.785700333872252	0.525288073030055	0.015340321291398	0.0517115273526751	-0.0131753353915686	0.952511535510306	0.977222072710201	0.629197158248458	0.0133297788099606	0.0385712748543542	0.0640528872899602	0.752963720852904	0.893179817147797	0.299368794046323	0.165608019684667	0.374442072769988	-0.211875846822314	0.355115099536914	0.628031905552929	0.374299870947215	0.123469361740286	0.230815576586652
ACIV1F_000136	pseudogene	149018	149230	+	zinc peptidase
ACIV1F_000137	pseudogene	149470	150363	+	replication initiation protein	0.310418422480493	0.175527533674298	0.550674615448779	0.833609769650308	0.000491484238101889	0.00934851138207789	0.889822171064907	0.000229814233448044	0.00205623261506144	0.946119629237974	0.000116597263088457	0.000864154102453959	0.337261294859665	0.140421143558273	0.429559832889599	0.00325096475075921	0.988889799668164	0.994741218601112	0.401605197341988	0.103498895593791	0.230751636077961	0.315120533269385	0.256175600044426	0.397346474615284	0.449165851089967	0.0521881750966025	0.222146848611516	-0.66035987992708	0.0114425030995883	0.0630124754507566	-0.228822344821017	0.380769583822376	0.649744835631657	0.0853175080057697	0.74906459652494	0.825883949147886
ACIV1F_000138	gene	150447	150734	+	hypothetical protein
ACIV1F_000139	pseudogene	151178	151608	+	IS200/IS605 family transposase
ACIV1F_000140	gene	152058	154667	+	bifunctional acetaldehyde-CoA/alcohol dehydrogenase	0.499273898112755	0.115551924911298	0.462442132358427	1.29627572972756	0.000181388450989757	0.00458706155223318	-0.600973249374491	0.0596749357250131	0.151697032871061	-1.08836495319508	0.00113393509441573	0.00509961817501361	-0.724519490146405	0.0274829097004153	0.157707836255548	1.45080867936242	4.5963899160523e-05	0.000563161287011813	0.784255734092637	0.0158907135395607	0.0584091092264933	0.0374015421175983	0.906477528302793	0.939456738775591	-1.23568593967898	0.000464095321536663	0.00788962046612328	0.578878055253644	0.0752339746850483	0.221948385187995	0.157464413017755	0.618693119173657	0.82290722941435	-1.44555774410296	9.02609417384859e-05	0.000728515612844752
ACIV1F_000141	gene	155012	155680	+	capsular polysaccharide type 5/8 biosynthesis protein CapA
ACIV1F_000142	pseudogene	155696	156381	+	type 8 capsular polysaccharide synthesis protein Cap8B	-0.248482555024346	0.551436488360376	0.802086912961774	0.235847377043934	0.563025339193293	0.829593132505827	0.238955105467919	0.557730594483303	0.698447153312423	0.0614820819117812	0.881137064910119	0.928590785182303	-0.351282776540637	0.403025863112625	0.73531466924348	-0.494265575864711	0.310590747346675	0.470644475087998	-1.10421394517715	0.0728114359227496	0.180258874404481	-0.414109099730871	0.525162325583797	0.661315521105522	-0.372166088034234	0.379694169755965	0.641728225993668	-0.361070279677594	0.46267640410441	0.679891852600754	-0.502983580527157	0.368196717817922	0.6384240057325	-0.278143504460938	0.633554446285238	0.745902430476329
ACIV1F_000143	gene	156384	157148	+	type 8 capsular polysaccharide synthesis protein Cap8C	0.0968763868334957	0.850355309447207	0.953800594513981	0.371473064881131	0.448877111463483	0.756471959839327	-0.225232415560944	0.641123104954146	0.766192814356449	-0.00128073588822972	0.997804340732231	0.998538560261835	-0.0946461544553919	0.856554494748572	0.95720140744294	-0.228481842244921	0.70057706069396	0.807787030558529	-1.3505926953581	0.0778234768403324	0.189337975854834	0.147529954222821	0.840848180984925	0.898934525960088	-0.45055073073134	0.415685938127564	0.672686458593235	-0.990982259198913	0.158006303865226	0.362375334328343	-0.315603071502008	0.622347953578451	0.825749479869945	0.153888766592616	0.817429637282026	0.87708426564383
ACIV1F_000144	pseudogene	157168	158992	+	type 8 capsular polysaccharide synthesis protein Cap8D	0.760330320294981	0.0203448021604882	0.200499499552637	0.400296655021495	0.197143526308343	0.518773023631752	0.148691582739847	0.610076836619775	0.739816761304408	-0.210416117337488	0.479837209082492	0.60676764700343	-0.173329735481809	0.621469976703868	0.858108995204747	0.4081507890839	0.224636062677352	0.375544001525751	-0.188884279671219	0.603121988822554	0.74908301808098	-0.847817954738894	0.0950691810162043	0.184837864448946	0.206601256157738	0.535679989968895	0.759671310070591	0.0570048471281251	0.882595026894282	0.940965278053822	-0.342260934690874	0.368572121134065	0.6384240057325	-0.00898766765405954	0.992994189952519	0.996290740195814
ACIV1F_000145	gene	158982	160010	+	type 8 capsular polysaccharide synthesis protein Cap8E	0.277838238883222	0.539839709745522	0.793683029573517	0.521944722082305	0.25938006386161	0.588414018925802	-0.310599473315971	0.514507027706243	0.663863969803968	0.303683018424496	0.484142877559353	0.611075928984427	-0.497039455527254	0.313358254019698	0.649737100699843	-0.431272841273017	0.464159591575419	0.617970675029437	-1.67955746671509	0.0391249741301293	0.116433183406949	-0.0441460132182213	0.950042232009516	0.96855879725108	0.422085675372963	0.345097626364167	0.617089767107397	0.13624719364207	0.808004548222979	0.907795279292236	-0.65841627688887	0.331590172938139	0.602891223523889	0.0262177531472955	0.980793343236621	0.98952444124763
ACIV1F_000146	gene	160023	161132	+	type 8 capsular polysaccharide synthesis protein Cap8F	-0.425493786861508	0.33402213493796	0.686774064515321	-0.103392707830708	0.798086309241396	0.933180383822698	-0.525201171988548	0.202563359885058	0.356385730198809	0.721170626368926	0.0971141950998894	0.177044645222319	0.0361029792409964	0.930114716753788	0.978499738284105	-0.397107843636893	0.401535087504679	0.562107791051327	-0.344847668688046	0.49984044392652	0.664640262125037	0.921884445097739	0.163352190569421	0.28085838075147	-0.0594213779333213	0.914955145908488	0.964603874756235	-1.62848408353801	0.00833182770171967	0.0510535221814139	-0.7198133607605	0.196376724698623	0.463667266649527	0.699878171115906	0.252676801637783	0.391129605710556
ACIV1F_000147	gene	161136	162260	+	type 8 capsular polysaccharide synthesis protein Cap8G	0.370842639341454	0.310412440366645	0.670337160066594	-0.0567298249042918	0.874975685124064	0.961221350869959	0.274178118815541	0.437809337414767	0.599920099631318	-0.372960400210463	0.275274159619953	0.400613009184736	-0.0510427793097398	0.891789349599378	0.965882410990466	-0.526922323628767	0.220895658513432	0.370657736678923	-0.372770177705286	0.437106023790634	0.604744854888365	-0.870188692299308	0.119959876633209	0.219576624792953	-0.28722049722447	0.461159824851687	0.707077070798528	-0.230763988136902	0.585653223235005	0.770298243326505	0.475769163694571	0.266550752118918	0.538246507619493	-0.686048007404202	0.161115347477754	0.281099259229949
ACIV1F_000148	gene	162263	162889	+	CatB-related O-acetyltransferase	0.100741622272002	0.828506587655058	0.946069655088899	0.424678690421209	0.339281413236039	0.675610315741499	0.736504142784839	0.0941941562608612	0.209978386142512	-0.371796614310582	0.42186260079979	0.557292993771457	0.107078492765883	0.81697535140707	0.939458747730829	-1.3635764764131	0.0368153544458567	0.098292949059816	0.191470652373295	0.741773948516185	0.841416599226193	-0.229644281513251	0.749376572513689	0.838118535048205	0.0932043699607996	0.842638883619479	0.933724552607004	-0.458785708954191	0.424973507960112	0.647111851209521	0.797256673234237	0.143089764511441	0.384209436792813	-1.34357406273909	0.0968584070320017	0.192443292276877
ACIV1F_000149	gene	162894	164003	+	glycosyltransferase	-0.108595119417402	0.866335618916415	0.957294922056018	0.148280514708528	0.815382970699616	0.93855549873005	0.664030898608128	0.253752770969822	0.417548419260687	1.06073830203842	0.107316645859481	0.191662033314371	-0.236562177336971	0.715959879033527	0.896341494919141	-0.0953977697804009	0.898927843742954	0.943534592250957	0.215764901719882	0.783121568829212	0.87084655241842	-0.228061492509465	0.860479869285688	0.91034820865697	-0.53329050405849	0.436321478203388	0.687977359842098	-0.859735484956612	0.330856793386447	0.56000652023095	0.27563323592367	0.72690866645567	0.884253833971119	1.31249283766217	0.137894963773498	0.251053749306502
ACIV1F_000150	gene	164017	165183	+	O-antigen ligase	0.167062580641549	0.734445621842467	0.90092616997565	0.666260833683091	0.185505837230428	0.504071805461304	0.759417037844839	0.110517080245659	0.2320008683265	1.39755289562842	0.0150887708670234	0.0413724362482901	-0.212603662845475	0.677304802626856	0.883158707164453	-0.213998106667148	0.734467473297691	0.831852915184342	-0.760606736681778	0.320747767939863	0.488698616847282	0.674526034027708	0.496363930457446	0.635944366860223	0.42807320549881	0.376590486445325	0.641005083311192	0.0186637192689334	0.976607135411191	0.988874569073247	0.699419405165413	0.245611274494974	0.514199023128944	1.2225881979986	0.130345471843385	0.241183458104766
ACIV1F_000151	gene	165176	166381	+	capsular biosynthesis protein	0.0852761848565625	0.888837147204805	0.966510535994809	0.143872770666046	0.81944936666195	0.93855549873005	1.17140208799267	0.053776995678235	0.142427875603504	0.473847251003832	0.472298714702749	0.601429074902377	-0.2274545133553	0.719851164664928	0.896517934014929	0.370771089267642	0.592005222264009	0.722094235140726	0.114846997848863	0.897824742919752	0.945810728405006	1.30559682725303	0.162545554999496	0.2796482666658	0.530365828928841	0.370454711745333	0.636536207168229	-1.04575975970142	0.249784179622522	0.476112802083573	-1.08070525417078	0.343898790152484	0.617494677463173	0.26010037217803	0.794697005969252	0.859038698807574
ACIV1F_000152	gene	166382	167587	+	type 8 capsular polysaccharide synthesis protein Cap8L	-0.113086737775067	0.620168224113948	0.848336273877577	-0.166153984354567	0.469943208249624	0.77095628856392	-0.0486548105924443	0.830640819660133	0.895853699236939	-0.498942043338059	0.0369421695854883	0.0831122425744649	-0.117990922670975	0.603884683795319	0.849365437197958	-0.578634383613614	0.0269266698193356	0.0787532708694546	-0.907693142616756	0.00271109990788487	0.0143188189309648	-0.642630523212533	0.0512228317659353	0.114935271410785	-0.387041236077339	0.100305492058051	0.315786776413044	-0.433300286737666	0.0934988312925283	0.258189666107286	-0.47058215883489	0.0931330705583724	0.292857747882975	-0.772985448414846	0.0136655170270261	0.0421909265760624
ACIV1F_000153	gene	167598	168155	+	type 8 capsular polysaccharide synthesis protein Cap8M	0.146678045957725	0.662082185320874	0.868544952962503	0.405662018868596	0.236418346259383	0.559834996477448	0.241442091126945	0.47956389798088	0.638167222362032	-0.0869590080014989	0.798225431419916	0.870209688762393	-0.163350806210533	0.633909368020666	0.861255485023082	-0.467888466180222	0.262926585463762	0.417977973384824	0.159743306226285	0.715150274604208	0.825816096323385	-2.11239986745746	0.00864601169831869	0.0269074963609003	0.411573227905273	0.215595944095479	0.484645428049342	-0.251573747734712	0.555851975808247	0.74988640605454	0.588692701836578	0.169213761932883	0.428395829165926	0.201203450813836	0.648665882019748	0.757902504239954
ACIV1F_000154	gene	168155	169042	+	capsular polysaccharide type 5/8 biosynthesis epimerase CapN	0.0352697383867556	0.973159572338218	0.993983970603584	0.217675644051811	0.430599185035252	0.746916314118381	-0.554486735550634	0.0517460643008484	0.138124921391862	-0.0310487279461239	0.912964736281026	0.949462232729146	-0.222481059344692	0.424649358843714	0.751896398480892	-1.04810887453638	0.00251002754741206	0.0124132271435651	-0.497860505234873	0.124301165146542	0.262412689271096	-0.347369121788348	0.39001382078779	0.537950097638332	-0.292439219672517	0.299622212323236	0.573117030604221	-0.0562288098151616	0.852502242429293	0.92994838834904	-0.595850801975793	0.0756949991303105	0.261414703383841	-0.576065373304064	0.140260413165837	0.254508554910659
ACIV1F_000155	gene	169096	170358	+	type 8 capsular polysaccharide synthesis protein Cap8O	0.267420005813166	0.355899298744001	0.692946379802207	-0.0127417198740073	0.965351468868908	0.990018656034324	0.161940234971302	0.575691500853081	0.714023437707972	-0.588769009572351	0.0526164619827212	0.110005208757111	-0.119818758802539	0.680422151245355	0.884069348291078	-0.545571111969199	0.0919516358844778	0.196595237595284	-0.65824725225667	0.0557800336918559	0.149332373663236	-0.502965212889751	0.179434607497268	0.30239289491485	0.0061293889306967	0.983227225381773	0.995302587658512	-0.156778821959154	0.617325436925061	0.790003913962243	0.12723066811993	0.686820731767646	0.862887940142262	-1.00706245270845	0.0090599000287518	0.030498673364115
ACIV1F_000156	gene	170435	171580	+	type 8 capsular polysaccharide synthesis protein Cap8P	0.106406154631443	0.47847553694572	0.757369776217665	-0.125261333030447	0.407956504529305	0.729593910217899	0.431395137691796	0.0058645630402268	0.026326815764961	-0.200790571263458	0.185076713249767	0.293875458283342	-0.0662765548631753	0.659160534617558	0.877077689547439	-0.293169247605008	0.0699677630189004	0.158461544888767	-0.17281261397714	0.3029242389076	0.471909467255826	-0.286905202311386	0.138613213631727	0.245141704212157	0.0175804620514762	0.9862640232283	0.995813425683952	-0.229667105579152	0.155198210383297	0.359346893539429	-0.0289482655451181	0.861875939946863	0.942698820007042	-0.193510496527146	0.272049961121421	0.412702673870756
ACIV1F_000157	gene	171645	171971	-	staphylobilin-forming heme oxygenase IsdI	-0.517779422306634	0.245493281906137	0.61553964388352	-0.56223750915936	0.214876012256775	0.538675348699011	-0.566212790423154	0.177031211490432	0.321445190423215	1.03174346613857	0.0355863980560744	0.0807297770746642	0.149033727120905	0.715217288969966	0.896341494919141	0.180944156087361	0.693854801990676	0.80254780354231	0.166795457138819	0.726347566871749	0.834670630287773	1.17629399354841	0.123000503575828	0.223040913150835	-0.423190694160633	0.335806761318197	0.611062908285806	-0.659980771753079	0.227780096279959	0.451968224238059	-0.260002493123167	0.617231026565857	0.822571480773705	2.08310400472476	0.000565788259493906	0.00346118767702874
ACIV1F_000158	gene	171978	172361	-	YbaN family protein	-0.582331601515451	0.19831274113274	0.578219179942176	-0.526398380002686	0.236900765053508	0.559834996477448	-0.321631005736778	0.435919090401683	0.598536055473284	-1.36072119683671	0.00511183528387393	0.0174019924557411	-0.0943077912650707	0.824328975542291	0.943676268297572	-0.477316823773906	0.331473320213019	0.487448731700216	-1.00208469181883	0.0788713137890091	0.190693309783204	-0.440987935772594	0.485342711659943	0.625951719163131	-0.377970990210046	0.391634838856533	0.649854913612962	-0.638601064090119	0.222451916233624	0.444250522874785	-0.535090787922512	0.316029700796201	0.587372967126386	-0.71228816478382	0.244280272626203	0.383405852015737
ACIV1F_000159	gene	172788	174275	+	aldehyde dehydrogenase family protein	-1.53275645839832	2.70871323043565e-05	0.00818633331864998	-1.71171046341791	4.92897759051302e-06	0.000343793650603079	-1.28529884697287	0.000247241739211956	0.00219770434855072	-1.74082523344696	3.36378753904268e-06	0.0000505497353933486	-1.93448497369034	6.84442414675917e-07	0.0000517134268866248	-1.80792780704826	2.53404415718675e-06	0.0000635004521319023	-1.82165033204549	2.6466966056546e-06	0.0000452768224363555	-2.2146621520974	1.27672342116287e-07	1.96197045512035E-06	-2.47159423859791	6.84354756803618e-09	8.09323886306888E-07	-0.867702385889122	0.0095559536589104	0.0551851251639836	-0.703323077070306	0.0333738683973592	0.15301013084383	-0.982052281590375	0.00390824476361031	0.0153397197070996
ACIV1F_000160	gene	174921	175880	+	cation diffusion facilitator family transporter	-0.332019836240193	0.241588302500128	0.61351184537995	-0.221526056313246	0.409577996855729	0.729884082556386	-0.421621701673053	0.127853791596475	0.255150573041512	0.539673855355618	0.0579046270304914	0.118778722113829	-0.197535809952447	0.478106425619472	0.783505180727005	0.111384295355211	0.687280055834898	0.79616769670823	-0.10196012226201	0.735679654936265	0.838424850968956	-0.481280800777904	0.256230042821768	0.397346474615284	-0.280901728032424	0.319167271396502	0.596656342404456	-0.406618553190281	0.168607068702885	0.378704563890872	-0.318192267386498	0.310073325828675	0.580853613122586	1.20482791401311	0.000386378177796237	0.00250823065299705
ACIV1F_000161	gene	175942	176145	-	hypothetical protein
ACIV1F_000162	gene	176324	176836	+	DUF4242 domain-containing protein	0.270142338878645	0.392919766864285	0.71727635293346	-0.988181785840326	0.00401423732524485	0.0438071697981676	0.420495251893758	0.189105729516234	0.336848450742735	-0.535492489197508	0.101615875735313	0.18340755275385	-0.365748140466677	0.253652855203403	0.573036350625628	-1.29067156570244	0.000509036471820413	0.00355932957159775	-1.27556381532579	0.0012576972409157	0.00787336846185881	-1.43430229332815	0.00101189253732371	0.00449730016588316	0.160090818301622	0.61241885607377	0.809023452414111	-1.01793922028152	0.00460061049330208	0.0320863090814914	-0.816125231183399	0.0280532259702672	0.13806347109696	-0.66555866113898	0.0691448031387077	0.147508913362576
ACIV1F_000163	gene	177178	177918	+	ABC transporter ATP-binding protein	0.266130554885544	0.250407529114038	0.617692388775219	-0.896905419976348	0.000420103886272539	0.00840441729000343	-0.0327799105423216	0.886396674039637	0.931967125391501	-0.601142591105918	0.0129790639650574	0.0366975613149233	-0.249628070183131	0.282583068951337	0.613719437166484	-1.2794869865074	5.17592636947729e-06	0.000109135811821537	-1.21037630368235	1.74842995130276e-05	0.000215191378621878	-1.4771437668737	3.22439886151079e-06	0.0000311005847635084	-0.0547730540482297	0.812002957818777	0.923734021441686	-0.706265103502989	0.00495549195440538	0.0342105028324433	-1.2504895148106	1.21352604171715e-05	0.0002171572916757	-0.86215922677346	0.00136576883822225	0.00663373435707951
ACIV1F_000164	gene	177932	178906	+	ABC transporter substrate-binding protein	0.478224775550965	0.109949238355346	0.454884798510197	-1.02391695858494	0.00148839142651948	0.0214511019360376	0.076977910596068	0.793456225667021	0.871648196209328	-1.00980735193849	0.00161146792977423	0.00683805424178767	-0.289862699975024	0.32993054465936	0.671714881342409	-1.21239703175153	0.000351872491327893	0.00266277885702683	-1.54354723571418	2.52282520125189e-05	0.000294740923764432	-1.46048470005392	0.00011215390703751	0.000657453937806095	0.0426095813354862	0.885123069877941	0.954991967500198	-0.645745556440817	0.0396953177127427	0.148480023367333	-0.913625592557482	0.00582929418789953	0.043800221522339	-0.982287753773876	0.00371378980892454	0.0147037966233985
ACIV1F_000165	gene	178903	179664	+	ABC transporter permease	0.40202559777537	0.151214528772722	0.517383828255101	-0.952362444649923	0.00155474402829287	0.0220255404008157	0.176525426698857	0.523372624860443	0.669525814554915	-1.03601965270791	0.000647081928825649	0.00328369934030926	-0.132312612779449	0.63320370237245	0.861204902471216	-1.22863232530508	0.000124705236023364	0.00122897913762156	-1.4179254893328	2.42637231244041e-05	0.000286944899558171	-1.53096699617447	1.74787076294398e-05	0.000132799119419208	-0.00526884036447876	0.98481378889839	0.995813425683952	-0.533259264187675	0.0660134232024497	0.202431241387444	-0.891440488240968	0.00385507750168241	0.0321650638177183	-1.0883431612276	0.000691590126799205	0.00403674923796961
ACIV1F_000166	gene	179677	180708	+	acyl-CoA/acyl-ACP dehydrogenase	0.257048333638319	0.257232049721149	0.621141404696461	-0.680972805587457	0.00447155687662255	0.046765001664039	-0.295935219647658	0.193855945630335	0.344182879970308	-0.512882325627006	0.0288325986350405	0.0689750820468867	-0.0823270735643246	0.71505550781646	0.896341494919141	-1.03724158535562	6.40020907378188e-05	0.000731452465575072	-1.07632651817437	4.96869000175145e-05	0.000515833465830685	-1.09186961083941	0.000104527635061041	0.000619423022583948	-0.470696111528978	0.0432522351786042	0.198079875588724	-0.502781697014352	0.0337869929011314	0.136756876028389	-0.883866569788781	0.00055408439522266	0.00617667850412146	-0.34039261907412	0.157359713180709	0.276676418779269
ACIV1F_000167	gene	180925	181284	+	DUF2294 domain-containing protein	-0.25411009383188	0.302744593354209	0.667609893668014	-0.048291066686757	0.843088705080319	0.945212268897992	-0.596323101064636	0.0183377794065194	0.0637835805444152	0.0778262297917462	0.750829231987759	0.835906944946939	-0.18918761071031	0.440395045431242	0.760555253062208	-0.317117350364317	0.210830134253203	0.358635375340033	-0.578349679562958	0.0277801800087481	0.0883767130102863	-0.0865470819624875	0.753647371228241	0.839443427412291	-0.0639649097267336	0.793266066062896	0.912675112528535	-0.410659722573144	0.111644545323063	0.291712933024717	-0.598227973185996	0.0245057568994276	0.125765393898949	-0.318564593741875	0.243359074317285	0.383065209573504
ACIV1F_000168	gene	181457	182482	+	NAD-dependent formate dehydrogenase	0.245895880665699	0.435224462139929	0.739597895204651	-0.0472433285418327	0.876775831442368	0.961221350869959	0.405563236999035	0.166209009845101	0.307334131052805	0.191147466289582	0.537220875253143	0.659107253355231	0.37037409418577	0.236806852915049	0.54958587024653	-0.595786585210858	0.09108507863859	0.194926368132938	-0.155475177390266	0.652320532300656	0.787870270674882	0.723670080078072	0.0692259224997319	0.14536885476071	0.704574722117421	0.0262693571936659	0.140932251610989	0.407121622031416	0.208137820091287	0.428890053521439	0.0169304956887992	0.960580554086039	0.984828446063779	-0.0172097791323845	0.96582531946701	0.979685298170683
ACIV1F_000169	gene	182868	184118	+	MFS transporter	0.283850417369622	0.225087957766	0.605161307290569	0.501276768284422	0.0312905002490182	0.178026026496361	0.428707892130195	0.0545438459321766	0.142991972595277	0.44734057770367	0.0572206048284455	0.117730745184094	0.572980138950827	0.0152916175628111	0.107754403551415	0.901328732213041	0.000362156846210088	0.00271368215341994	0.344360422156904	0.166083895745316	0.322267884147212	1.11511479592327	0.000250954961460853	0.00133059940579634	0.212323941359011	0.36417534900103	0.632943737560896	0.12374970509914	0.622854520109877	0.793519575971366	0.249434405702184	0.34150798526923	0.61557436708569	0.924907895205041	0.00126096300806837	0.00625879449260215
ACIV1F_000170	pseudogene	184565	191740	+	amino acid adenylation domain-containing protein	0.146793051594888	0.405871649370463	0.726236569794102	0.100207761293587	0.56939904343963	0.832399150045489	0.332066778768678	0.0645681865125378	0.160425075451969	0.00146711538970822	0.993337169865793	0.996934419412432	0.0807645444727545	0.646356826838982	0.868628810097889	-0.274657569035263	0.125690557671136	0.249182446694964	-0.0851738718179861	0.630123026281793	0.770377853637758	0.182515453220975	0.308513229444304	0.455567852382468	0.0926302051320676	0.598978735044756	0.799422060511156	0.0635648134253674	0.718719666665887	0.856668489628051	-0.0551993813991639	0.754883142988073	0.89307684658625	-0.136375639149641	0.444178386675174	0.584219154621119
ACIV1F_000171	gene	191753	192397	+	4'-phosphopantetheinyl transferase superfamily protein	-0.419441719930674	0.0787862854821234	0.394535067339501	0.30534231609234	0.189364024826419	0.509970443096892	-0.115594043605012	0.617231221400012	0.745328392102922	0.902106889001925	0.000422799673054423	0.00234696961368986	0.0276721296931336	0.904090330762923	0.972045477000407	0.0360131832555902	0.881014440710761	0.929902708084311	0.229342101116231	0.352488952210061	0.51909580401265	0.0393561451328888	0.8971470161043	0.932781906376826	-0.409090141180803	0.086117478363751	0.292612647627716	-0.404412896001416	0.112152780077951	0.292004598324084	-0.0232314395420197	0.926632857592308	0.969141032871947	0.844790106533783	0.00270523308691227	0.0114614236704071
ACIV1F_000172	gene	192725	193204	-	YagU family protein	-0.360950964031334	0.279792991527787	0.641366449075228	-0.208268574547102	0.53045757041003	0.806058431014124	-1.06554766149499	0.00255238826244944	0.0138047742297818	-1.79216566681771	5.06589163387988e-06	0.0000695920466876427	-1.08744498690121	0.0023846984120807	0.0261547567776592	0.557334190850689	0.099647908113496	0.209460826946452	-0.171623815881826	0.605243629441211	0.750005773157219	0.787771867914442	0.0234061178735211	0.0616308234423788	-0.930331100301755	0.00818813978663284	0.0685284314450502	0.682140754753412	0.0459515304493671	0.15990271674657	0.252124744773793	0.447395968654804	0.707100773562904	-0.386562674620264	0.255705309184337	0.394508474748382
ACIV1F_000173	gene	193474	194238	-	acetylglutamate kinase	0.0530397985676005	0.86640166941727	0.957294922056018	0.344120596146059	0.285175023570204	0.618943465885176	0.261767650427189	0.406980726973558	0.573206236258183	0.265409340523074	0.41423119709295	0.550150808639074	0.03976702499697	0.899354665495914	0.970506143003168	0.150726873190376	0.662766665346784	0.779051568601233	0.364235184471816	0.301489564521991	0.470213082282004	-0.071865917403395	0.871784153051118	0.918041275494823	0.0575308726970261	0.855348128590919	0.942859757966571	0.147932965756158	0.672467328905261	0.825411161833172	-0.372619686016069	0.335681527399451	0.607487527961748	-0.237018488310392	0.577907282103556	0.702080118606642
ACIV1F_000174	gene	194254	195495	-	bifunctional glutamate N-acetyltransferase/amino-acid acetyltransferase ArgJ	0.232624492516612	0.358250498507922	0.695532730864774	0.335971342257078	0.193280013272088	0.515100408549242	0.467627045384117	0.0652037510794852	0.161524774987431	0.366587311134148	0.158271732826926	0.259816545665102	0.314992661555242	0.213072182637467	0.524300988858299	-0.0105626419645746	0.969212863388559	0.985569155576455	-0.0191243552996484	0.945845250491433	0.974401296631721	0.415136352827337	0.197376666000796	0.32458556923952	0.331768586074729	0.191552443823716	0.456636851183618	0.379676459323707	0.165575825061509	0.374442072769988	-0.388033038008055	0.196632126834438	0.463867636591215	-0.214068592420213	0.510414826550338	0.645433904331437
ACIV1F_000175	gene	195507	196538	-	N-acetyl-gamma-glutamyl-phosphate reductase	0.0988975438392541	0.762336368367586	0.914757419701151	0.333889793621801	0.296135078713458	0.63125972891897	0.221324624410537	0.480779973101492	0.638847839196902	0.499058031063861	0.132106880538403	0.226421370551011	0.6125776775891	0.0580139374293369	0.250321349993746	-0.0751056055896794	0.831906605563172	0.90062341227715	0.406931810723921	0.257000841181948	0.42289309619776	0.354160012364131	0.440801899868138	0.583781984755938	0.421436413545064	0.192531844703907	0.457768022372927	0.0931934626600107	0.793453981824799	0.899329657252336	0.137725122996188	0.712569005254641	0.874981636135984	0.807027648537133	0.0469187269842431	0.111069571276885
ACIV1F_000176	gene	196577	197761	-	ornithine--oxo-acid transaminase	0.105670048306651	0.733122135174171	0.90092616997565	0.274018865841574	0.376142172119425	0.700278376567307	0.67707310778018	0.0239726840220715	0.0774414495724875	-0.368464469851606	0.250824815854681	0.372607044852394	0.566564141108433	0.0649649143234016	0.268140465796134	0.227482679515817	0.497339056261954	0.645094054855753	-0.0880573778454937	0.803321653278898	0.882485822665026	1.06150495080717	0.00620341347655886	0.020280390211827	0.588474184130998	0.0568379293497821	0.232830072035252	0.639921397603761	0.0552287222848847	0.180772713134641	0.163623616024027	0.63757256467892	0.833451701537744	-0.178266400288589	0.661500310986959	0.76565142378065
ACIV1F_000177	gene	198014	199369	-	branched-chain amino acid transport system II carrier protein	-0.576471935762099	0.0889495429502992	0.41786313786669	0.116053710857603	0.72662491844574	0.909901130584365	-0.319487479028398	0.340411916347394	0.51411460991944	0.705835241871318	0.040666292268687	0.0897099067078901	-0.294594722890585	0.37597774126883	0.717576518239076	0.27245587767873	0.41664684980866	0.576439181830903	0.411247716790754	0.225882027732506	0.394604441510865	0.398523419992047	0.263591749756363	0.405296528737878	-0.522188956241236	0.121724006259845	0.35448532872246	0.0774447263391327	0.81735501241261	0.911149849902582	0.0306404167835104	0.92807370185396	0.969141032871947	0.449526787854774	0.201876589657277	0.336049157813827
ACIV1F_000178	gene	199645	200202	-	isochorismatase family protein	-0.838405383278342	0.000867796367340507	0.0369573006834543	-1.09237576285078	3.73313920613332e-05	0.0015035954194376	-1.04261847115446	6.68927311204683e-05	0.000736632504646453	-1.32938985017653	1.38134946651659e-06	0.0000240850676213148	-1.12984665464795	2.2121309027843e-05	0.000761645070325733	-1.03232921582754	0.000114865266150968	0.00115716119974308	-0.979016847736858	0.000264661862289945	0.00206269417028267	-1.41067294932317	3.56233872812327e-06	0.0000337615377717606	-0.809823802934821	0.00123393508514074	0.0168658463898634	-0.477838626745861	0.0500873855110586	0.169505575280319	-0.360755632560687	0.137932053422311	0.374053026229997	-0.846203983802816	0.00129636055076979	0.00638725515979851
ACIV1F_000179	gene	200269	201909	-	alpha-keto acid decarboxylase family protein	-0.899880504054184	0.00294089071974581	0.0645098609492629	-1.32642684212196	3.97251974031573e-05	0.00152370816357379	-1.23858441978969	9.92469513770429e-05	0.00101105508518935	-1.4154793753808	1.46792678277422e-05	0.000163637739719094	-1.27488766420122	6.92973332486189e-05	0.0017615770694976	-1.38476309043862	2.53935938102457e-05	0.000359742578978481	-1.26371649737879	9.84878111606569e-05	0.000889989522780687	-1.804638858042	6.22428872701112e-07	7.39304163208308E-06	-1.05517341315557	0.000652578791987426	0.0104412606717988	-0.566462509898527	0.0528473057077679	0.175610529336356	-0.39512127059556	0.172773354647778	0.433427085884122	-1.00833889443371	0.00122901624087785	0.00617915744027309
ACIV1F_000180	gene	202103	202204	+	hypothetical protein
ACIV1F_000181	gene	202183	204228	-	glucose-specific PTS transporter subunit IIBC	-0.308106573108516	0.159483054243918	0.528372603585211	-0.261711467247577	0.236210046790603	0.559834996477448	-0.240766656249314	0.275330222094585	0.444137398814473	-0.243823401390935	0.270876411418012	0.396760279513728	-0.302864307385092	0.166326522628895	0.463532931916594	0.516272493025666	0.0231696756257172	0.0711303811534434	0.321000752246275	0.155089065186491	0.306571407926784	0.00586151892231981	0.98008385383301	0.987343734231772	-0.179992718352366	0.406564811991036	0.663052920496608	1.20224299275407	2.71337481707433e-06	0.0000647401710740542	0.717425090828252	0.0023995491911719	0.0218286749163464	0.248056544053951	0.281414245155413	0.422898755150675
ACIV1F_000182	gene	204814	205869	+	6-phospho-N-acetylmuramidase	-1.15912804176777	0.00151696030948028	0.0479782795556553	-1.21362134321684	0.000928891446192475	0.015220389961708	-1.37305019989467	0.00020454076605521	0.00186694927406098	-0.782456916368755	0.0209155899971726	0.0533180925888561	-1.37195052286658	0.000268711792680099	0.00486530406825912	-0.802586397009753	0.025206389935847	0.0751875077609035	-0.910396992350156	0.012287072321992	0.0479367240474746	-1.55646195521725	0.000262945915263355	0.00137906211507398	-1.68458123887261	2.27912463678288e-05	0.000681232858466971	-0.231278577514316	0.497521051100248	0.70703096081122	-0.38074979263904	0.268025118635671	0.539080221167309	-0.303135476780277	0.380291626764437	0.524143536530709
ACIV1F_000183	gene	205869	206765	+	N-acetylmuramic acid 6-phosphate etherase	-0.879519852749081	0.0109369066176678	0.139663784037823	-1.12846840728808	0.00139456475874441	0.0207279570698623	-0.779460815244271	0.0169735078370291	0.0602714638599468	-0.795975197855954	0.0130609446251648	0.0367381275909495	-1.61386801640665	3.38626562658651e-05	0.0010586945407259	-0.839431713666452	0.018448465601032	0.0596668566406744	-1.25925134594508	0.00110072004345786	0.00701161245481356	-1.12330604936161	0.00479906030717475	0.0163576992926257	-1.51951526570435	7.98248290601729e-05	0.00185575670977496	-0.404205218863408	0.234760434193938	0.459383408208568	-0.130316284336409	0.693753603346047	0.865203943650274	-0.463716627597818	0.174345970241832	0.299571092266446
ACIV1F_000184	gene	206777	208231	+	PTS transporter subunit EIIC	-0.522245374954249	0.129134446049984	0.487753398625208	-0.585844257515695	0.0896001386900142	0.344414404592329	-0.56182227672954	0.0977836256644138	0.215361507536199	-1.00695602354377	0.00432854437060005	0.0153194108922779	-1.20711802439759	0.00115943387958453	0.0150892830261719	0.00278208757182751	0.993488656401617	0.996786848178679	-0.415176464328205	0.22919240630951	0.397578664006293	-0.29940774929041	0.394641985277803	0.543782269481066	-1.20720845307645	0.00120841790834404	0.0166004884378575	0.251882305833752	0.460134813190191	0.677049696552168	0.385911726909348	0.255835006063966	0.523211440972922	-0.453260280394773	0.191784827443528	0.322207986810622
ACIV1F_000185	gene	208234	209109	+	MurR/RpiR family transcriptional regulator	-0.858919791107951	0.00886910508026797	0.121225958886075	-0.41302069752059	0.184400237989209	0.504071805461304	-1.00740945794886	0.00212866439079421	0.0119114282674325	-0.427252293162536	0.163836162624715	0.267327151973141	-0.889174903705597	0.00686983099208295	0.0588215140550206	0.261586539947072	0.400098051010939	0.560673209041605	0.362184162638778	0.241692170924274	0.407060498398778	0.112272669052831	0.72701199547823	0.822575968261558	-1.47205016949428	4.55593203117763e-05	0.00120311991502943	0.320982462580609	0.303661946993224	0.537035432913894	0.469739903301773	0.132014411306704	0.363073001773747	0.0418204545255394	0.894429165064781	0.930908276411523
ACIV1F_000186	gene	209303	209584	-	hypothetical protein	-0.757016076361511	0.147484845909454	0.512311274007358	-0.682076645208654	0.170403654884712	0.487211883923003	-1.30536180261621	0.0167525364176314	0.0597207064953572	-0.529820842983964	0.262382215534454	0.38598140954771	-1.20316620320511	0.0305531386395408	0.168911660771445	0.215199965709987	0.667070937997206	0.78138160713544	-0.523860999853693	0.398300827585909	0.566334220733094	-0.774934868783622	0.323153064517747	0.470485269391432	-0.925875952011054	0.08508777738505	0.291852149416565	-0.257988131430753	0.636720851392025	0.802613420473436	0.279885000644118	0.608037268217675	0.815448791127001	-1.58225668541806	0.0568293865960029	0.127327785453977
ACIV1F_000187	gene	209797	212586	+	type I restriction endonuclease subunit R	-0.118169651997596	0.458889645707038	0.74831635412915	-0.110575380961136	0.488075829081974	0.783224929264289	-0.357846697586348	0.0294273175928488	0.0900833264659076	-0.0253727308939699	0.873300624405343	0.92211867173235	-0.19775690875525	0.21819391409174	0.528382005077192	-0.240318848121246	0.13958485487008	0.268508348830706	-0.365197445020337	0.0288577153727344	0.0911649080300087	-0.499360077852162	0.00475769913124041	0.016237066043882	-0.342464274719319	0.0367746265696516	0.17703891021142	-0.273380428458595	0.0948155933409717	0.261030783286886	-0.285369094725826	0.0843389284707471	0.277519863530561	-0.193176747870041	0.242389318510271	0.382202287737934
ACIV1F_000188	gene	212791	213633	+	sce7726 family protein	-0.530997900916789	0.296824325487006	0.659071155367067	-0.0467424503728457	0.925965532579973	0.983555174025927	0.099660089549092	0.833768137148116	0.896419088302278	0.711108490949101	0.183109560429318	0.291603047053715	-0.270298513466564	0.585517237189031	0.840869527536517	1.52062374997588	0.00318521073317798	0.0150270642844648	0.25507864479646	0.628103355635986	0.768875394837931	1.60476002144807	0.0152086831723814	0.0431362025327189	-0.0268050780080457	0.956466365654675	0.984331636239393	-0.268489122982086	0.633669910266876	0.800023475945705	-0.670299303982055	0.256813025620904	0.524731969528587	1.83255617670491	0.00282148262513746	0.0118432604018116
ACIV1F_000189	gene	213635	214558	+	sce7725 family protein	-0.847149516277538	0.0135178531846308	0.157804981382814	-0.222541067186371	0.490587366650516	0.785312290617819	-0.141213136352105	0.663582448901321	0.781229010949383	0.0624681856853421	0.851627359857255	0.906624821452733	-0.433965313421178	0.182058473828714	0.484539186706559	0.442780195842266	0.17832115946766	0.319101022205286	0.561536658795748	0.106673324933652	0.235910840778834	0.646276953900947	0.112308612339969	0.207950596027717	-0.658800714952634	0.0490891621904845	0.214545667627514	0.0369533362066619	0.912528851557448	0.958877715214526	0.416001288674874	0.239394476341275	0.508543626596244	1.1538445746557	0.00273213178096207	0.0115394385779765
ACIV1F_000190	gene	214545	215657	+	RES domain-containing protein	-0.318815388292831	0.531879915578347	0.79188205962787	0.0834304907095615	0.876217813653858	0.961221350869959	0.287454982265373	0.558871939756059	0.698911115465048	-0.594759559505141	0.284670549173076	0.412082966338886	-0.809475256986609	0.133155651217656	0.420054299619429	2.04041765049474	0.000164362387174622	0.00150942024084045	0.674122054809057	0.23905646965509	0.404627543500179	0.827306555423428	0.237525608057688	0.374533132705456	-0.331666314174669	0.518018757249083	0.746020680315539	1.03702125031226	0.0657102951757412	0.201729122887151	0.69081661015849	0.235258427955021	0.505244187356315	1.58243522546491	0.00765349698934772	0.0266462416471643
ACIV1F_000191	gene	215922	217514	-	ABC transporter ATP-binding protein	0.167151016394456	0.368744365929512	0.698944024619004	0.0319554923152239	0.864236219001152	0.956745020628056	0.589484878170755	0.00273365207423751	0.0144942176255868	0.117644593210256	0.527855926977398	0.652325361825771	-0.392148043889742	0.0418535377706228	0.204017245046764	-0.715969470014308	0.000956178244257854	0.00574129100304937	-0.29302290770056	0.162631690667692	0.318014520931791	-0.379437472932007	0.0999471916426965	0.191583059385578	-0.442137687838444	0.0234075263210454	0.129935656312742	-0.555594445818078	0.00838977994146376	0.0511663709434561	-0.710348834771873	0.00210416963259998	0.0194671476213332	-0.745356238974307	0.00175393851946287	0.00814114807668772
ACIV1F_000192	gene	217471	218949	+	ABC transporter permease	0.378944897928841	0.195827549759288	0.577086603841022	-0.0924983924308025	0.756483328698429	0.919818799311456	-0.334486989217374	0.266701760167122	0.432833405521821	0.260146283140093	0.382816416718493	0.519331996745287	-0.107863669598588	0.71776511501472	0.896341494919141	-0.14538065470976	0.657190680027023	0.773983719345632	-0.347538960147084	0.341159750066414	0.509305444665558	0.290840270743552	0.491145795700735	0.631639037496926	-0.181632686655137	0.548172627624547	0.767374139345804	0.254923295216132	0.428785034395487	0.650969737235029	0.131911913937135	0.700930731285235	0.870165033818274	-0.0810067519611481	0.841512525608753	0.89385226738571
ACIV1F_000193	gene	218955	220118	+	ABC transporter permease	0.02779620869002	0.925363473362546	0.979090601003469	-0.379285781777264	0.238968106174947	0.562764717572169	-0.176692609496817	0.571577822074656	0.710553782469408	0.0548246776783403	0.858911967742379	0.911170262191603	-0.348242980252567	0.255688188689904	0.575473740893357	-0.597072988221058	0.107129311847308	0.220312491780135	-1.06850904805583	0.0179584710962585	0.0641037288475369	-0.451356129834931	0.370475881517642	0.518628099705602	-0.557310162262374	0.0795146423550761	0.284953659032684	0.00115725557162692	0.997545440142248	0.998227683228714	-0.199843276853587	0.607526125500824	0.815448791127001	-1.53052354681402	0.00679138496297539	0.0241156228450301
ACIV1F_000194	gene	220135	221910	+	ABC transporter substrate-binding protein	0.20765989510458	0.313966934654177	0.670848438538382	-0.151231530941378	0.488965176087156	0.784189433347325	0.273186724477906	0.193261413557437	0.343351433622618	-0.0817266389641801	0.701851173392067	0.797091938048611	-0.978508137883965	6.45299005329678e-05	0.00165586159858181	-0.0545694420338245	0.815218306973191	0.889447972309298	-0.380249855636844	0.186216419151272	0.349798798405705	-0.731459306160495	0.0811465396447929	0.163737824802549	-0.721758677281434	0.00182853495315551	0.0223032066035112	-0.111209015507846	0.642879104159044	0.806936392853069	0.159777479298984	0.518586511644708	0.755924604326692	-0.843739771044967	0.0226686566143187	0.0630092003264441
ACIV1F_000195	gene	221948	223954	+	gamma-glutamyltransferase	0.0760563121500638	0.704322034192691	0.891463905539376	0.176084462198193	0.383539368995052	0.706314883999013	0.484584333831351	0.0184259563964401	0.063845352099767	-0.208837401064233	0.30048817410001	0.428593515234413	-0.0454876089210484	0.820477020516121	0.941456824071168	-0.299809093575652	0.162630078939929	0.299089800349295	-0.227790996957003	0.295911862387949	0.463640706045635	-0.0972877876284338	0.673970635766133	0.7807496291669	-0.211786323706136	0.297913963371946	0.571456967822068	0.207046820639028	0.32344586495886	0.556466004230296	-0.250584650932942	0.255805736594374	0.523211440972922	-0.279994015637373	0.215705343250156	0.351270873820212
ACIV1F_000196	gene	224252	225025	-	tandem-type lipoprotein	0.0766390323725032	0.818231733539399	0.942618921990035	0.435301676747419	0.165998836156592	0.480337057814819	0.386178218285234	0.216851913888109	0.372842734371465	1.31676610165938	0.000205491251072905	0.0013528687530903	0.268722344373653	0.413765871396194	0.743848757566191	0.273860773040089	0.410467335060052	0.571377252488916	0.403630312169006	0.252270241531414	0.417635457678299	-0.289709997396762	0.584677004992265	0.709960116974936	0.294893891614361	0.37092304546615	0.636693004379928	-0.900357191901926	0.0224546718228125	0.102646935423932	0.0276345982575682	0.940260539838713	0.974328146535382	0.555727734084938	0.195980439760074	0.328647839794945
ACIV1F_000197	gene	225215	225841	-	FMN-dependent NADH-azoreductase	-0.11591617095645	0.770589904609404	0.921009372699207	-0.00449497181434577	0.990562473168994	0.996810790064276	0.0177564954009943	0.963091797638113	0.980026071670658	1.02776922888495	0.0142974085549459	0.0394011664330829	0.0933293832892212	0.811456624394919	0.937621927932957	0.80660703746429	0.040087679528756	0.103951264692421	0.838200694732827	0.0438108971624688	0.124988380023185	0.615228289211156	0.268901205943793	0.411432620215209	0.267368123526855	0.492422209096442	0.728349414717496	-0.133989673423195	0.746662072547954	0.874838661813554	-0.0366646913304233	0.934603556608123	0.972116172301243	1.13157528286423	0.0229980425545661	0.0635072850237764
ACIV1F_000198	gene	226050	226628	+	M23 family metallopeptidase	-0.0647200227593923	0.826297086165494	0.945503519734442	-0.474694178139788	0.111823270389905	0.39604074929758	0.459321600518102	0.121134299519716	0.245701189182422	-0.0159792494820767	0.979098631374442	0.991029791119539	0.0900738829602758	0.755941602600912	0.909169003077216	0.258239390157082	0.389252013795355	0.54972247015751	0.680761985056542	0.059518102486323	0.156565994935008	-0.99293269197904	0.104935259175248	0.198348787322221	0.46157742111652	0.110362495100116	0.336531375193179	0.744634947530155	0.0145737002860625	0.074652476041601	0.615136787899552	0.100829567334864	0.306774522540078	-0.257600160889366	0.575109685277083	0.700223072494926
ACIV1F_000199	gene	227011	228108	+	sn-glycerol-3-phosphate ABC transporter ATP-binding protein UgpC	-0.973022979402908	0.0122689856864359	0.146266617889986	-1.42807273530414	0.000453966151906495	0.00875736122826715	0.389622175714751	0.28142094951693	0.452937859577544	-0.270933759656376	0.434463475830172	0.569186568888734	-1.40147908091948	0.000661481795899293	0.0097784265480765	-1.12575015802988	0.0059741287774436	0.0248953596992107	-1.37248019035817	0.00415859014627105	0.0203633798392306	-2.55733676576385	7.64883095473776e-06	0.0000660470482440848	-2.28432210438148	1.90922847862322e-06	0.0000865516910309193	-0.377753396085784	0.316658531538341	0.549305615933857	-0.718587488797707	0.098048354185612	0.301687243648037	-2.04592648134178	3.38704668921972e-05	0.000307092233155921
ACIV1F_000200	gene	228121	229392	+	maltodextrin ABC transporter substrate-binding protein	-1.58608775266358	0.00012187425412724	0.0190800686640641	-1.28433886749453	0.00125276247027455	0.0192514910686259	0.295741499362708	0.414204958262792	0.57799103394367	-0.350532229889514	0.330460715637113	0.46269370048788	-2.47160928936227	1.52696532950732e-07	0.0000159744065240766	-1.03311474253566	0.00869572473430924	0.0332196225805072	-1.01740270722285	0.0112959517608608	0.0449195742537155	-2.05858073281292	1.10108524130944e-05	0.0000907561168594449	-3.21210273766941	1.30274060627737e-09	2.53103889219602E-07	-0.322697302287734	0.383489536724565	0.611783894364115	-0.327281581777172	0.385288106805894	0.653763974118548	-1.83065448197232	3.49024768284314e-05	0.000313315963608361
ACIV1F_000201	gene	229395	230663	+	ABC transporter permease subunit	-1.17244508283096	0.00161728699806262	0.0488780070525593	-0.988295830967608	0.00672323910813125	0.0630593461176449	0.103906724036971	0.760076169086189	0.846950913524963	-0.466518199407807	0.175581537517651	0.282258736434994	-2.22377558075934	3.00915905657316e-07	0.0000292318308352821	-0.512949792951381	0.14606422308258	0.277607981929408	-0.803200606277845	0.0267359054708754	0.0857955901046915	-1.07229199175389	0.0048831128372946	0.0166233628503646	-2.65446799754954	1.19960227990862e-08	1.20848822272276E-06	-0.141547115480161	0.682678365884246	0.832310692606521	-0.129363451217385	0.708790790876769	0.873939687753767	-1.27391472961303	0.000940231430315907	0.0050244194311577
ACIV1F_000202	gene	230665	231504	+	sugar ABC transporter permease	-1.20745099147517	0.00572363634224032	0.096697458701203	-0.591242038945595	0.15355006738126	0.461498545057488	0.069312512763897	0.862802288436523	0.916369474637775	0.385436922979167	0.340525074538781	0.474988821920761	-1.83476469892242	0.000101243364818789	0.00243700842749651	-0.102808310224514	0.80280195452705	0.87978296386526	-0.279573539539199	0.498699729748149	0.664281716412814	-0.193606920250882	0.653090122719119	0.765361970614392	-2.54244147815501	1.15107619510398e-06	0.0000569259500124152	-0.121490548493352	0.768518963184281	0.88617535891949	-0.221070337618625	0.592981034450107	0.808357298702081	-0.378866643310079	0.375307230973271	0.518717311101269
ACIV1F_000203	gene	231578	232654	+	Gfo/Idh/MocA family oxidoreductase	-0.348821410291502	0.273922573887963	0.637444483801669	-0.641003952419594	0.0485720977684	0.23922898870738	0.421619443328935	0.182188725369741	0.326882145782122	-0.0614828562470892	0.843660180669632	0.902026608263128	-1.28224391145317	0.000287775108829775	0.00514965984221702	-0.335915116047352	0.295610278477919	0.455042420746994	-0.609181623373972	0.0639082956753338	0.164612276739496	-0.332818847023891	0.308973391773922	0.455999796866559	-1.79682018767143	3.0193837944413e-06	0.000124435210922429	-0.200089025431555	0.531010771713284	0.73094600154865	-0.150448041701384	0.637406848921	0.833451701537744	-0.83480058309119	0.0136030058497501	0.0420456544446821
ACIV1F_000204	gene	232679	233719	+	Gfo/Idh/MocA family oxidoreductase	-0.224428832850211	0.431806634050749	0.738315110759729	-0.490347426442943	0.0913480279435602	0.346053810593988	0.234951603233968	0.405843314884514	0.573153591114163	-0.018188553952149	0.948378494417133	0.970135203014141	-1.20319752187433	0.00016807875112209	0.00355972659190066	-0.250666559957601	0.385509008441731	0.545002340416585	-0.555626623827386	0.060370567718443	0.157740580397853	-0.42381052781338	0.154459019358004	0.26811010379947	-1.78110338932714	5.09234084201844e-07	0.0000282676879393677	-0.0523991945666372	0.855099086552886	0.92994838834904	-0.237252021555421	0.411476313419125	0.677081411070793	-0.843601986223145	0.00621967379819761	0.0224668163759595
ACIV1F_000205	gene	233774	234742	+	sugar phosphate isomerase/epimerase	-0.229902690562541	0.40386560952461	0.724363305106933	-0.379693056824176	0.171395619858601	0.487211883923003	0.127107050214747	0.640890462614872	0.766192814356449	-0.165734796579983	0.542754167304927	0.664098666248044	-0.997124364222012	0.000871398934939907	0.012059530121478	-0.270376224838885	0.331107698047028	0.487448731700216	-0.351331770399375	0.209757974708266	0.377686712356458	-0.477207998380765	0.0962794275631518	0.186657193850159	-1.56437917682214	2.25124065103641e-06	0.000098764105980952	-0.233939310584699	0.400113933202619	0.627199247449759	-0.312444093606916	0.26455787159353	0.53581341082234	-0.979192633774071	0.00124821855034059	0.00624351295221834
ACIV1F_000206	gene	235103	235597	-	isoprenylcysteine carboxyl methyltransferase family protein	-0.0359536422174572	0.950379495442246	0.988652348092419	0.443697098323962	0.480802060215434	0.78197758591023	0.911171353690049	0.100704281570001	0.218806862553281	0.307605243679298	0.570357100135207	0.689119853670867	0.630722829798125	0.248867705527243	0.566552655389635	2.39766034190661	0.000130991415073044	0.00127704892114222	1.25533475163577	0.0508804068380839	0.139370298690421	0.729045296754389	0.335055137126664	0.48245101799075	1.02153009076494	0.0603404617655398	0.242431397344562	1.40519802046211	0.033189996244099	0.134897599070272	1.09619125142287	0.0956258541514161	0.297380282580969	0.498542255746184	0.483661762645323	0.621262302492073
ACIV1F_000207	gene	235830	237209	+	hexose-6-phosphate:phosphate antiporter	-1.33357127626345	0.00123412189905299	0.0420687278758832	-0.61793835028253	0.114832211558487	0.399428685659758	0.144544794374693	0.696687876247259	0.803984312003625	0.28290825506239	0.454491155487389	0.585606794375035	1.62383110599859	4.98027722904353e-05	0.00139653134670087	1.02692354305387	0.00910116775006967	0.0342172522871225	2.02438994135242	3.14394691746204e-06	0.0000524634086840292	3.10081884619586	1.2486117571434e-09	4.14173656028055E-08	-1.8348896581195	4.04418558890891e-05	0.00108163714127525	0.453408449541167	0.244927720326563	0.469796159624765	0.959755944618752	0.0164472724824595	0.0939478902847886	4.33192937168348	2.20163759005028e-13	2.85164487854131E-11
ACIV1F_000208	gene	237568	238326	-	response regulator transcription factor	0.213173331620569	0.367274299738238	0.698476271628886	0.145180414620516	0.530139088146837	0.806024773482055	-0.208069304838037	0.377318387801142	0.548533412516892	-0.271688441967504	0.254036132763031	0.375940305285878	0.145704555379612	0.536793591839827	0.81252508149877	0.0284311028645703	0.905965507777213	0.947414910093818	-0.321187072505519	0.230313126577508	0.398739762029396	-0.398805954526711	0.197295936735497	0.32458556923952	-0.0622998096623589	0.793893130971512	0.912675112528535	-0.194236109703982	0.436237574590611	0.65613688973025	0.254164082900394	0.320250678359333	0.592169847136224	-0.425303715323033	0.145200001211471	0.261128875329636
ACIV1F_000209	gene	238319	239875	-	sensor histidine kinase	-0.145530132465194	0.416094301100209	0.730189397074483	0.0954438312901224	0.593660466656965	0.848723653403242	-0.433930047027852	0.020311017734702	0.0683900022292411	-0.48383442632545	0.0104244173622717	0.0312273295433691	-0.391701906987371	0.0335948308037791	0.177432892788892	-0.147092808361564	0.425740397410141	0.582795108684239	-0.220343571061052	0.248946699992452	0.41451312340133	-0.421145199404852	0.0479582005331141	0.108977698788697	-0.589106446344098	0.00214972216961692	0.0250954691045409	-0.00420804976086257	0.98175754490862	0.990497226317302	0.034981587022475	0.852611320687751	0.938528042197767	-0.361353892377472	0.0750328894464147	0.157854626900776
ACIV1F_000210	gene	239872	240840	-	ABC transporter substrate-binding protein	0.00774633821646057	0.963184856350278	0.992609286555434	0.0214208982741371	0.899671079091862	0.969150627774204	-0.448282190981333	0.01308962369471	0.0495184651594037	-0.815599752867656	2.78249335210259e-05	0.000274216736149241	-0.545390636326074	0.00261020874960855	0.0275184798408343	-0.512006489727992	0.00733144749884276	0.0289007785461628	-0.0243213964497999	0.895526858466366	0.943755542436464	-0.466669130676086	0.0281727878429833	0.0706918661742754	-0.71230148031367	0.000173096656719148	0.00340118295136461	0.136422955588541	0.442308945613557	0.65995736330514	0.231651863660497	0.211879741572995	0.477544554231156	-0.644397067790371	0.00238959862855958	0.0103995332314913
ACIV1F_000211	gene	241428	243677	+	formate C-acetyltransferase	-0.355188615056527	0.201355225686918	0.581550521964394	0.185417657443184	0.501025807838595	0.789400675675723	-1.63214259177467	8.99794186681303e-07	0.0000209182922031893	-1.35309170876157	1.89069145673003e-05	0.000198559102791725	-1.71014632131682	3.90151465579318e-07	0.0000365935167715774	0.592623055355207	0.0366878281634229	0.0982788744156436	0.22541255570657	0.41410334186407	0.581497723216453	0.662580949989664	0.0204597955372172	0.0554445732061125	-1.4197950269714	9.19942588331039e-06	0.000316739726615244	0.775343803480829	0.00744179611568734	0.0468325151557993	0.558679033770417	0.0480966649359709	0.194387709696643	-0.133237388582369	0.628313248957657	0.742403143859612
ACIV1F_000212	gene	243700	244455	+	pyruvate formate-lyase-activating protein	-0.342930552868669	0.311252580989099	0.670337160066594	0.494471866359141	0.147411011669763	0.454086015562578	-0.968497270951055	0.00650548423676555	0.0283118673984037	-1.18855067316784	0.00113529100597541	0.00509961817501361	-1.58501349728589	4.03155704892917e-05	0.00117912206162229	1.02527118752114	0.00421526205814077	0.0189512608233767	0.319417376452079	0.344988291328733	0.511850379580161	0.717435758318952	0.0389424867983584	0.091867791926743	-1.18705881548165	0.00117334083984385	0.0163071560296292	0.530626415257889	0.121249703115707	0.305967153034027	0.405853536189773	0.232165038295148	0.501181669970479	-1.01256309474083	0.0047578204326646	0.0180744016436421
ACIV1F_000213	gene	244791	246554	+	glycerophosphoryl diester phosphodiesterase membrane domain-containing protein	-0.0519153158007694	0.825443337196206	0.945349843020497	0.609150372449387	0.0125392307900079	0.0963466320588176	-0.945961276169392	0.000295390026699216	0.00248749496167761	0.118047009944904	0.620081858135076	0.731345968050513	-0.537881008785126	0.0286068312111506	0.162105376863187	0.742442914709115	0.00319043029630845	0.0150270642844648	0.151612870816106	0.531797034444075	0.690118288973227	0.174997622988661	0.519348925322905	0.656426150965753	-0.399737661370166	0.0984490644006625	0.31282880276846	-0.177985838701929	0.469373177857113	0.684922233782912	0.12767741990494	0.600576202958402	0.811105894760105	-0.00448586474978931	0.986458697882674	0.992295731597956
ACIV1F_000214	gene	246718	247062	-	complement inhibitor SCIN family protein	-0.221131608330889	0.697606388268382	0.888753806131147	0.946711170778703	0.155455582358394	0.464658443972341	-1.14071455946995	0.0678833360345753	0.167339370448724	1.66965068414739	0.0221921797108328	0.055788104263831	-0.877206435574084	0.15950408227718	0.453970750730746	2.37240391542772	0.000353405576245104	0.00266277885702683	1.46727934826727	0.00957329160039726	0.0395134342231875	2.41166700437216	0.0157734767144922	0.0445522914469562	0.366772892550408	0.490732849411347	0.727407820380851	1.10936914778148	0.147270257448899	0.345323362293969	0.201617338712777	0.766864946933837	0.897876452822204	2.319965635472	0.0135204157768119	0.0419016590313727
ACIV1F_000215	gene	247252	249162	+	staphylocoagulase	0.319011161271648	0.325376010277459	0.680301682059418	0.150168811016337	0.655574701086937	0.872889181065902	0.804300642744631	0.0123051685648075	0.0472740939212942	-0.186283150904796	0.570030024820823	0.689119853670867	0.658592913319396	0.0424232605661356	0.205497099072212	1.1450000753413	0.00146982863035129	0.00802797966778214	0.644947280336378	0.0682354467807304	0.172651549063802	0.429498821593459	0.299626200031168	0.446566172101248	0.993708934097878	0.00284991242487749	0.0311538540176559	1.33850033545704	0.000269268870059257	0.00332914239345991	0.491442243415177	0.171448681697824	0.431796679831557	0.292341326233074	0.455613044573202	0.59536460698594
ACIV1F_000216	gene	249344	249451	-	hypothetical protein
ACIV1F_000217	gene	249765	250949	-	thiolase family protein	0.659065477239004	0.182903912565574	0.559483346841262	0.222566229494902	0.659351880198224	0.873994694999594	1.40434761459237	0.00468730610566592	0.0222892877751946	-0.379186715778249	0.441114112221724	0.574081524039756	0.00673147068580011	0.989401151553537	0.995623800305446	0.100484437030007	0.854791809915683	0.911777930576729	-0.156862397812225	0.791707291662175	0.87687518814328	0.975647641495252	0.089637706977202	0.176805339360398	0.818098439040738	0.0996451079112612	0.314790584806772	0.587317351897993	0.27441356928812	0.501156407855066	0.177367009980995	0.758678987440768	0.893768169087063	-0.529424084023246	0.401269757245308	0.54301181079962
ACIV1F_000218	gene	250979	253240	-	3-hydroxyacyl-CoA dehydrogenase/enoyl-CoA hydratase family protein	0.47906002576836	0.137885058295612	0.503760958332629	0.108707582969167	0.744260773531634	0.914615124909276	0.80327125972213	0.0122293561347749	0.0471827640944506	-0.213304123013219	0.525448930229376	0.649941378000866	0.190874851594305	0.555968485523908	0.824555223895872	-0.273617886371851	0.475576738274826	0.629356042186384	-0.114920185875067	0.772828071210221	0.864213318711018	0.148132486185642	0.774005526287518	0.854421684862844	-0.245689808857975	0.468114361895574	0.711520527250313	0.235401309187305	0.522337227849356	0.725425228833924	-0.0591122218543227	0.882646263524821	0.954687061146529	0.0103244419630705	0.980590341834685	0.98952444124763
ACIV1F_000219	gene	253426	254637	-	acyl-CoA dehydrogenase family protein	0.39695680447949	0.385360849657406	0.710709779895114	0.342276514497291	0.456688597607514	0.760879891930819	0.181211197469705	0.666596287328949	0.782538585038732	-0.14011209286073	0.750333359654409	0.835752145069612	-0.342172432711927	0.486571660419479	0.790134278412528	-0.319560909686776	0.573206690324447	0.706444131256229	0.0709390597954073	0.894814807445798	0.943503018043256	0.518557678028473	0.403379622765884	0.551907733361773	0.428156897068881	0.349996853844188	0.620786504113904	0.506262954851216	0.330164649028797	0.559695538597527	0.347449128316996	0.504695043093075	0.748268391206865	0.667832784189293	0.226413984242507	0.364030436032914
ACIV1F_000220	gene	254749	256254	-	class I adenylate-forming enzyme family protein	-0.169245296153564	0.676157363217168	0.87836486765991	0.305466746390293	0.434296696309631	0.746916314118381	-0.128096120427669	0.73562217439309	0.828183904945863	0.152265376074279	0.696158397082002	0.79261232317415	-0.0801873669373199	0.840600865611029	0.949121774371938	-0.773800600889346	0.126315712566736	0.249692078609017	-0.999846394509472	0.0719701761925786	0.179266372933895	0.254208247557168	0.656808602570092	0.769035051216672	0.335732310266847	0.385563535688099	0.64407087472141	0.0506183833567044	0.918400729946972	0.961721497709997	-0.574109796711509	0.270556037579356	0.539802653693133	-0.296402450887103	0.609509709197433	0.727772787101413
ACIV1F_000221	gene	256280	257857	-	acyl CoA:acetate/3-ketoacid CoA transferase	0.381090265099531	0.359152731414731	0.696281895734002	0.14920236515021	0.722644615481116	0.908365598318201	-0.443976840326327	0.311548614371754	0.485901508653195	0.184454275724541	0.658009937784211	0.762910072793288	0.274012181285066	0.509808744495708	0.801764660276814	0.0321390933400751	0.995023259454834	0.997549981770196	0.113624587990441	0.826085155837829	0.89662874057418	0.382872470560566	0.536076680798413	0.670095850998016	-0.301589818960263	0.500418707604691	0.731665399301852	0.607064787657061	0.189498047397384	0.403313528107108	-1.26026097984624	0.0630251920405159	0.232603151085757	-0.0156943771367058	0.988246989479573	0.993359871169415
ACIV1F_000222	gene	258298	259440	+	PrsW family intramembrane metalloprotease	0.812162574807515	0.00189183374796807	0.0509483940046847	-0.0916893111433613	0.712501572543739	0.906880803612059	0.373168282491207	0.135625936651753	0.264446270747504	-0.268198920479837	0.293191025343624	0.420611597539377	0.538833166146649	0.0335103255298638	0.177330905527684	0.0561060228054346	0.827195419215041	0.897017742133969	-0.155197798548465	0.580649103265102	0.729842324702057	0.0744945800923068	0.810929172455384	0.878076173996275	0.478200581102434	0.0586808530568137	0.237517738563294	-0.200848370692284	0.450182599186904	0.666937183980599	0.0285837853111547	0.918123194389284	0.967943832844517	-0.0139357055587647	0.962187887948468	0.979106268320177
ACIV1F_000223	gene	259754	261229	-	ABC transporter substrate-binding protein	-0.321071366377693	0.275713253771309	0.637444483801669	0.0233897164116285	0.935546613963277	0.983555174025927	-1.12005500064603	0.00045039761352916	0.00348101163354948	-0.33453325461754	0.256589406684515	0.379512336151104	-0.643038086200758	0.0343952898284901	0.179568499680409	0.0986998491561352	0.740055451960498	0.835337875557873	-0.0288761564961559	0.922634881413043	0.960415950035773	0.43264708704169	0.185799375941309	0.311191073005148	-0.820585427159673	0.00861927388957142	0.0706157378904647	-0.0200823534501849	0.946711542754162	0.976139270770023	0.00755989975585064	0.979795735208171	0.992974794797427	0.580037828005185	0.0671063235909106	0.144064088529816
ACIV1F_000224	gene	261427	261783	-	DUF488 domain-containing protein	0.156972422892707	0.549981344769035	0.801192593288233	-0.327695153576053	0.227588356927557	0.555193121832246	-1.39932905852268	7.25202229681688e-06	0.00011887264913287	-1.94201211552632	1.68980894470497e-08	5.96919523324353E-07	-1.00265674128071	0.00086745554834769	0.012059530121478	-0.407410896592638	0.164750092220776	0.301559708796285	-0.516055575961561	0.0786219784424807	0.190483936831618	-0.522419414761411	0.101557160835703	0.193442211115624	-0.910606011450984	0.00223496589052726	0.0258685413712092	0.600572400286832	0.0324329211651025	0.132857749351022	0.45069711502479	0.0978050783031401	0.301279516403784	-0.637054763891509	0.0392759513673582	0.0965918514640275
ACIV1F_000225	gene	261940	262113	-	hypothetical protein	-0.58912193860554	0.111682036932107	0.455434993186403	-0.0280745177848124	0.941980749868981	0.985456784478319	-2.26865157896339	1.3101109443616e-06	0.0000289715590948257	-1.49990743161145	0.000573277018081296	0.00294949142065074	-1.45091135212539	0.000465781222855047	0.00754121979860552	0.703470418238303	0.0767777291849461	0.170705478903902	-0.690077927817703	0.0872856071735505	0.202229004695108	0.198632458653368	0.659509988724068	0.769569785212126	-1.30323189745449	0.00135928130254413	0.0179477919559224	-0.326166636777869	0.450164791904412	0.666937183980599	0.0802278986119172	0.830659232765038	0.924683527230919	0.812821755471257	0.0486690407096545	0.113630721656876
ACIV1F_000226	gene	262139	263284	-	globin domain-containing protein	-0.430458595955582	0.138894541492107	0.503760958332629	-0.652873417034098	0.0277542880884516	0.164469855338973	-2.56956225963394	2.20886225795363e-10	3.16216070612309E-08	-2.45799223089248	5.62985794270425e-10	3.73493014735501E-08	-1.31389988487139	5.56931039728341e-05	0.00151097100355818	-0.260344203800215	0.367695975348869	0.527218267237176	-0.713055195151536	0.0175319762906307	0.0630824415436292	-0.888303543013535	0.00424626743335679	0.0148074966906801	-1.25809817507622	9.92865722876789e-05	0.00219560550099583	0.359282590481029	0.21467417183606	0.437716452319402	0.383935310252527	0.184678493304441	0.452099816696473	0.133248565867566	0.642913130161268	0.754047514526131
ACIV1F_000227	gene	263439	263546	+	hypothetical protein
ACIV1F_000228	gene	263857	264810	+	L-lactate dehydrogenase	0.195166496001245	0.526664396519298	0.787968734066277	0.351165620038577	0.257770717693945	0.585255719639007	-0.370733230174621	0.232673281480343	0.393576695041377	-0.881816387505965	0.0066851698238724	0.0215701802146298	-1.22720239513068	0.000310421728775017	0.00548277339135094	0.721391269869239	0.023948581086585	0.0724584433320482	0.2008983869257	0.514725165863482	0.677810258224532	0.860850254125808	0.00796929555998206	0.0250305818974032	-0.74869097355153	0.019460578645574	0.117246060661458	0.681890451971276	0.032143393798025	0.132069533429952	0.250920675334531	0.416642845114121	0.681050804513467	-0.515100982894498	0.100735598911498	0.198407551802516
ACIV1F_000229	gene	265130	266659	-	PTS transporter subunit EIIC	0.460438951516184	0.204964755633647	0.58870552832473	0.109053772371434	0.763488179324277	0.920254369172995	-0.00429862075762399	0.990462149927438	0.998035427571742	-1.12016235491786	0.0039869300384044	0.0143445101910846	-0.308708974833206	0.396023012508609	0.729174924289667	0.373955171518039	0.311613477860218	0.471406373626136	0.474707014006329	0.200759144228273	0.367223848212954	1.05673107026295	0.00722420561809753	0.0230631916446306	-0.361733178890806	0.322694413123125	0.599951335403213	0.916238221973533	0.0159777241582446	0.0800357453230668	0.68840533931772	0.0666979902546817	0.24078557269019	-0.127887317663649	0.735986251933252	0.816723866766914
ACIV1F_000230	gene	267021	267956	+	nucleoside hydrolase	0.2204229617804	0.476517574822691	0.757369776217665	-0.378296585194945	0.231690197099302	0.557908996610728	-0.354942742117549	0.25562791082471	0.41905005416827	-1.30841653235503	0.000207959242498838	0.00136300997493214	-0.00747096194830787	0.980768569101921	0.993840487437995	0.00334565011146123	0.991740823977696	0.99576782621607	-0.284759570260309	0.40349240992442	0.571614247392928	-0.381306934901961	0.314622299834667	0.461332967951641	0.46908421444766	0.132298643928122	0.367947148757149	0.197105233755695	0.540509328304129	0.739082069197687	-0.0605048783586474	0.857124684669892	0.941490703208547	-0.437314402039622	0.224745279306013	0.362598635905522
ACIV1F_000231	gene	268066	268164	+	hypothetical protein
ACIV1F_000232	gene	268295	270391	+	BglG family transcription antiterminator	-0.607741673027046	0.307851361016128	0.670337160066594	0.183083367419024	0.725623765996023	0.909537623736951	-0.348898998644623	0.50903254763956	0.66120751173811	0.347673588123806	0.528769489225752	0.652861103356353	0.491075727193618	0.351396451659335	0.699215613847272	-0.453505349582859	0.476559689738805	0.629549468717605	-0.639117517027381	0.365616691623612	0.533804294802053	-0.202001805692809	0.830949842106256	0.893000225416442	-0.0218742822291274	0.968769928498005	0.989360060128622	-0.419374228858289	0.518987785794747	0.722439497114489	-0.174079989489783	0.791308370459537	0.909534577875064	0.162054276389128	0.838251298501169	0.892697239686594
ACIV1F_000233	gene	270376	270843	+	PTS sugar transporter subunit IIA
ACIV1F_000234	gene	270866	271144	+	PTS sugar transporter subunit IIB
ACIV1F_000235	gene	271371	272630	+	PTS galactitol transporter subunit IIC	0.487365157128729	0.168743002457999	0.543759982918114	0.0374973767973775	0.915810662913673	0.977631476893717	0.196192519895805	0.548750142636596	0.689869134603548	-0.362746154839796	0.29242929903167	0.419961823318978	0.234072224762916	0.511299187221254	0.802873057504074	-0.0958680972999418	0.810461419081196	0.884725461931192	0.0805252517210563	0.837159630186291	0.904318583839044	-1.17208562199304	0.0493767482944881	0.111548800133727	-0.187342889226721	0.615074099334172	0.810076707510465	-0.157127196215763	0.703471393841565	0.848156999667135	0.0847080831330273	0.83034033350549	0.924683527230919	-0.899081105570912	0.0808622919283402	0.167375453255563
ACIV1F_000236	gene	272648	273703	+	zinc-binding dehydrogenase	0.00443185824930798	0.989752623979102	0.997670633398754	-0.166950257701556	0.629237142762517	0.866786229205859	0.500561108658699	0.136102761809616	0.265185896935642	-0.253112130297033	0.466824412148549	0.596412588559913	0.0483968446180327	0.888091762107818	0.965882410990466	0.129046645351051	0.724658490112405	0.827485765367649	0.214641972894803	0.59155292683408	0.739781131489057	0.643906136119585	0.146091198670489	0.256697713426182	-0.00408344964764345	0.990542796651567	0.995813425683952	0.0547612363612394	0.883859967340516	0.940965278053822	-0.694227123070919	0.136043366272128	0.371151410491663	-0.977296759324116	0.0623368269342262	0.136628661773646
ACIV1F_000237	gene	273705	273851	+	hypothetical protein
ACIV1F_000238	gene	273875	274918	+	galactitol-1-phosphate 5-dehydrogenase	0.232257607787996	0.407754109549128	0.726373462797883	0.0756592601688464	0.787905250701185	0.930569814115164	0.768146880088779	0.00729634244260813	0.0310066926676203	-0.191365229170309	0.492797655013597	0.619412949000455	0.0645651687421562	0.817858197304837	0.939458747730829	0.103391008929565	0.728097532805816	0.829250257385954	0.265917028682483	0.39281406380265	0.561753024996429	0.203530624537088	0.550447536821136	0.681792941782099	0.493908248166672	0.0803319151197391	0.286310409911347	0.462900846850365	0.119577545354123	0.303506881727235	0.433475636876145	0.166629479559607	0.423228388480062	-0.358813292566502	0.296961935863537	0.43946488876432
ACIV1F_000239	gene	275446	276162	+	2-C-methyl-D-erythritol 4-phosphate cytidylyltransferase	-0.666982687905209	0.016378943975531	0.172677238811799	-0.547613441555895	0.045814743298573	0.231628441955611	-1.11150519975015	0.000179043050033386	0.00166210613000276	-0.351241745575886	0.195960714559772	0.307566730295776	-0.589580430232805	0.0319852378349809	0.172537875763989	-0.239711960853714	0.37705122713303	0.537413591213117	-0.294847224130784	0.282741038239219	0.452521505991637	0.0555407426794509	0.848675475556083	0.903100051098837	-0.628809528234493	0.0229366998839641	0.128254832456647	-0.054135926665355	0.840946498780778	0.92560066805085	0.156142158964757	0.563725235326469	0.788751358069957	0.669716661066888	0.0199554171309661	0.0573770978818475
ACIV1F_000240	gene	276155	277180	+	alcohol dehydrogenase catalytic domain-containing protein	-0.388937361711289	0.107468635087583	0.449718734152898	-0.451247471584087	0.0636404962903442	0.285647112062271	-1.02461479394526	0.000113162908140857	0.00112523047791167	-0.726707599939624	0.00409712657115709	0.0146703674125606	-0.507986386735592	0.037939693349602	0.191959768909807	-0.410863529391831	0.0936707668997926	0.199517999974499	-0.301271620707376	0.216059312085251	0.383878037738829	0.152470586223524	0.539318757025762	0.672294692534405	-0.558757231549547	0.0233668367400917	0.129935656312742	0.252607098723204	0.293044537493426	0.525457471089134	0.288100739397403	0.232876096969654	0.501590467572246	0.414070834300595	0.0948380780371229	0.189366890666545
ACIV1F_000241	gene	277202	278896	+	teichoic acid ribitol-phosphate polymerase TarK	-0.221677514733229	0.131681573453476	0.493720542012335	-0.0745249110838149	0.607921371266414	0.856817793128436	-0.619645216101272	0.000116243307210465	0.00114975198404533	-0.552689608792953	0.000470893791402451	0.00253128678382345	-0.482846081101192	0.00183358863692678	0.0215903077594842	-0.0103883016726928	0.943253610841171	0.970713166046239	-0.100400602221878	0.494093140737339	0.659761091215298	-0.107362905328004	0.475761326631187	0.61798987986477	-0.532806092945427	0.000693287466940552	0.0107144426708994	0.380001956953761	0.0123728045324456	0.0668935274198555	0.40413475504062	0.00820991356213649	0.055848120910358	0.2747316330023	0.0683858309791188	0.146233852408179
ACIV1F_000242	gene	279324	280493	+	CDP-glycerol--glycerophosphate glycerophosphotransferase	-0.120915224106278	0.417604168805312	0.730761816392288	-0.371423162614216	0.0163693531762354	0.11475422845196	-0.295887283679583	0.0517183892074678	0.138124921391862	-0.587285090911795	0.000318281740262635	0.00190269523849312	-0.0639547747604015	0.666627095652987	0.879614580301633	-0.223718150097412	0.14326464503174	0.273267766119448	-0.415966614560766	0.00968813130212851	0.039686320996671	-0.707543699889998	0.000111967598825902	0.000657453937806095	0.420006298567429	0.006844763808525	0.0592043408904477	0.102429073004679	0.496841223108564	0.706433939809353	-0.209307385286687	0.17798033798412	0.442915388212997	-0.104062249977877	0.505223809098179	0.641554043299275
ACIV1F_000243	gene	280769	281485	+	D-ribitol-5-phosphate cytidylyltransferase	-0.389002315901578	0.101697841912963	0.440541172844756	-0.15385708952513	0.51029935406397	0.794866547465734	-0.393867707249334	0.0980490631359453	0.215771401075867	0.319739036111718	0.178314289103565	0.285807228262638	-0.154227770623976	0.508562598066613	0.801764660276814	-0.0827326454178329	0.725419781239534	0.828007471662414	-0.0458753149023734	0.847268389584355	0.910177732886827	-0.0741805683789143	0.771222410246598	0.851695069375049	-0.0407603866121927	0.860850511227738	0.943397820523548	-0.457260772292357	0.060633041709368	0.193459861578857	-0.24519164485557	0.311359698328232	0.582060741891953	0.584871693624754	0.0205560268225639	0.0587315052073254
ACIV1F_000244	gene	281478	282503	+	ribitol-5-phosphate dehydrogenase	0.119806964688612	0.454343003430543	0.74665812084163	-0.0748495486872353	0.639466381892456	0.868962349152755	-0.148066693528585	0.356344225826038	0.5287813934789	-0.0876584481963817	0.583723290441049	0.700056150793498	0.0487654735026565	0.75998821740582	0.910134785378103	-0.229542250491573	0.157994116300767	0.292741141919677	-0.0524787489479445	0.744725645633924	0.843319632025093	-0.383573123398833	0.0243145284055819	0.0632270719533295	-0.162085263230148	0.313413776200991	0.59036389976918	-0.0731131521054545	0.649019055220786	0.809053965121895	-0.0502739931204825	0.755524991649516	0.89307684658625	0.0243896515002902	0.880460297309534	0.920035347169394
ACIV1F_000245	gene	282525	284213	+	teichoic acid ribitol-phosphate polymerase TarL	0.00605016349784649	0.966349273126774	0.992999630866953	0.137271575179368	0.341349882452876	0.676294462741701	0.110757047652888	0.4416449074119	0.602616939412288	0.324278901154128	0.0286988954410983	0.068836856789936	0.0269479179250018	0.850963894783323	0.953696659996143	-0.129342429930109	0.370867276185217	0.530367503272235	0.113255809609556	0.433276224028753	0.601774407328262	0.322684997384141	0.0310991966282674	0.0768998316626249	-0.116448419537608	0.418942166385248	0.674273782584541	-0.192816105549549	0.18532867387199	0.397237189071562	-0.0735410107004259	0.610608231959357	0.816144663847396	0.271563705208105	0.0664155173302926	0.143316727020025
ACIV1F_000246	gene	284246	285970	+	poly(ribitol-phosphate) beta-N-acetylglucosaminyltransferase	0.0683266721330065	0.597038057869315	0.831938277358882	0.167975655042657	0.197792306383822	0.518799492154288	0.421619669525724	0.00216087040395621	0.0120195654371388	0.295418087787759	0.0267919919468411	0.0649502835074936	0.0254692281375316	0.843522265448761	0.950054062948501	0.112825565661348	0.385243727535429	0.545002340416585	0.177901555091249	0.175232634249739	0.334714020477029	-0.0499075715703174	0.704081595964713	0.804087619439514	-0.0925337126092597	0.474871856916634	0.716390155747778	-0.231605336493	0.0799473161808965	0.231830170588527	-0.130000501655344	0.320617627687451	0.592445616378985	0.363828243988169	0.00772218319633625	0.026757118845904
ACIV1F_000247	gene	286110	286784	+	iron-sulfur cluster repair di-iron protein ScdA	-0.208027884992417	0.366972706198254	0.698476271628886	0.224336480053011	0.323724958097513	0.661860618338529	-1.06214951012319	4.1453385538891e-05	0.000492372090243596	-0.54879712611882	0.0200206485867094	0.0517519432206347	-0.507323545134576	0.0334677489848312	0.177330905527684	0.799097155362148	0.0011374347294741	0.00654085087562274	0.783924827768607	0.0013204152096803	0.00816256675075095	0.92027826107444	0.000516452471554589	0.00245585790669315	-0.724825326942647	0.00359406757273948	0.0368900520673637	0.609525138509318	0.01159979600313	0.0636117845332935	0.628382211164687	0.00916264031997053	0.0610842687998035	0.359534707289792	0.144774374932796	0.260613037602387
ACIV1F_000248	gene	287031	288785	+	sensor histidine kinase	0.411637920637568	0.0126370712628617	0.149447103630365	0.312902243796139	0.0545487569531429	0.259392690406554	0.222630026876211	0.167438697153713	0.308768309327525	0.204490250628967	0.204467035486707	0.318163808080001	0.297536993596486	0.0661380089461217	0.270926783634715	0.0552236041383849	0.732135845009353	0.831486220636927	0.172679542664313	0.295372676596221	0.463236766559176	-0.174961033164249	0.317194450394848	0.464023699693034	0.124792692455201	0.433269577141855	0.687977359842098	0.0240630669896458	0.881663406485221	0.940965278053822	-0.129564644530596	0.438312731146911	0.698817179895942	-0.621324041740144	0.000883498130667476	0.00488437990938117
ACIV1F_000249	gene	288788	289528	+	response regulator transcription factor LytR	0.588491182466113	0.00726901497952842	0.110144380116447	0.516944174792705	0.0186438883136862	0.126419673056227	0.0554160836009575	0.799745060806835	0.876827425389082	-0.379947633946076	0.0812842476586496	0.156249578538182	0.384770031428778	0.0721566648378722	0.282804219537482	-0.0713031303086094	0.751231425415921	0.843712726802434	-0.247256316245692	0.323689358987037	0.490929647016781	-1.93533825707443	4.23535117816027e-07	5.45978919649096E-06	0.368846323980723	0.0846647890698685	0.291135557863518	-0.19208776260002	0.404398954434879	0.631438091884541	0.0840871268627703	0.798064124049558	0.91044520156766	-1.26272960590862	3.75960383855074e-05	0.000336385606607171
ACIV1F_000250	gene	289641	290084	+	antiholin-like murein hydrolase modulator LrgA	-0.308427060084407	0.349625412461737	0.692536643174244	0.0106185920157989	0.97522328188393	0.991645223327275	-0.0737177061279397	0.833271064072146	0.896419088302278	0.73227834402386	0.0523208716557368	0.109471362233542	0.804430504112738	0.0131160050401425	0.0964203613761829	2.50367534446734	2.23288879599934e-09	4.04897168341215E-07	2.73595331919455	3.98941760327716e-10	6.58672650451148E-08	3.1326356599216	3.99239951101681e-10	1.52948262957264E-08	-1.189325514111	0.00153939241752401	0.0195661092320809	2.26619295511223	2.51833140837314e-08	1.34311008446567E-06	1.44198204066892	0.000243503334300759	0.00306633828378734	2.01959411312803	1.10320495409875e-05	0.000117215526372993
ACIV1F_000251	gene	290077	290778	+	antiholin-like protein LrgB	-0.00533833730443707	0.98738999472696	0.996919371068051	0.16265890043049	0.635263537568123	0.86749158885687	0.293783465560477	0.39092559372953	0.560821526869368	-0.116728699170178	0.736853550618716	0.825822865255768	0.203841197892321	0.54524643169404	0.81545363161988	3.03994267559408	1.65407528439876e-10	6.42726396223519E-08	3.48255012871948	6.4706245543528e-12	2.20001234847995E-09	4.27875730332318	5.50616325281261e-14	8.78409720781837E-12	-0.474973677647023	0.170382750108348	0.427923435175168	2.67568602546017	2.99354837389994e-09	2.71415052566928E-07	2.78916450130853	1.27043161634587e-09	1.07986687389399E-07	2.60164377482001	8.14890843981483e-09	2.01500281420876E-07
ACIV1F_000252	gene	290886	291590	-	GntR family transcriptional regulator	0.0683111524644038	0.782548272122962	0.925448391380198	0.0120895515561039	0.960823120826533	0.9888455768767	0.228387939029234	0.354439715644948	0.526529779658252	0.7904681389741	0.00264724021056845	0.010171616525968	0.0533759696040912	0.829120578542761	0.943887380073777	0.19311879135074	0.438453978664987	0.593092955730375	0.281002361668425	0.264415860229306	0.432218233067134	0.268308036333586	0.311280426035574	0.45840972323593	-0.486158753407759	0.0571297495283125	0.233673561980466	-0.0408075333520541	0.870231158199234	0.93706601357954	-0.176181509922003	0.488808573110269	0.741114447525046	-0.217206261520488	0.412024065572573	0.553970874087504
ACIV1F_000253	gene	291739	292530	+	glucose PTS transporter subunit IIA	0.00317949483607812	0.993767168666964	0.997802398956864	-0.0897340463198394	0.827399297568466	0.942721788712394	0.332360592162936	0.410855855061686	0.575748544960219	0.304068548503519	0.450733291995248	0.581704246305303	-0.347040762171654	0.405335370193923	0.736973400352588	0.175680456246696	0.681898709970911	0.791281779488429	0.181919316807525	0.691773104749668	0.809648384216479	-0.242002042535002	0.657939091269107	0.769035051216672	-1.5550173852111	0.00157977378878319	0.0199859753743734	-0.244755015632177	0.589717935724188	0.771193375104578	0.154843202691717	0.740564887174182	0.889457734458756	-0.883607745651959	0.123370973659183	0.230790267092833
ACIV1F_000254	gene	292546	293982	+	6-phospho-beta-glucosidase	0.11109892313109	0.648335634458868	0.858137676753344	-0.130715530308481	0.592106638672061	0.848354299045273	0.222265562073855	0.353905617619697	0.526023650232556	0.537324970915057	0.0319610458819981	0.0741758061425212	-0.445758913900853	0.0768223843884836	0.29555429354551	-0.482018009620324	0.0653650937556619	0.15054450043641	-0.311484361636547	0.22906579895419	0.397578664006293	-0.147762213684944	0.612866207265705	0.733713065036407	-1.56371787859426	5.50082183408073e-07	0.0000293377164484305	-0.185532360232108	0.466460656189992	0.682136013353106	-0.492270823989239	0.0658835451920422	0.23957541461263	-0.181176434853699	0.51802680960928	0.651425299185041
ACIV1F_000255	gene	294416	295177	-	class I SAM-dependent methyltransferase	0.00526451144220917	0.985841266142564	0.996465345190551	-0.299926500948888	0.314194332624548	0.651110455388591	-0.377403190190211	0.205505223441275	0.358546637434424	0.235126767326094	0.432367012044155	0.568197277141942	-0.234219474948067	0.43431823359623	0.758307473239418	-0.264317698007308	0.397538113331167	0.558236276851199	0.147337366395139	0.636893241779806	0.774680295300669	-0.0870815653288337	0.818459152468107	0.883065805122273	-0.772109167935953	0.015913136544552	0.102325606149365	-0.00661233843236824	0.982892225141793	0.990612878346586	0.225688976242078	0.471566949709893	0.725021832406861	0.208703106467046	0.548761830439264	0.678777707501044
ACIV1F_000256	gene	295196	295330	+	hypothetical protein	0.639515744552768	0.415029382565577	0.730189397074483	-0.0265406861440107	0.966226005032495	0.990018656034324	-0.112033613348561	0.843318641520088	0.903081379895527	0.0598177358011248	0.931179758594578	0.960124694229436	1.27150550163022	0.0812531717155929	0.305151840938949	0.712203024395288	0.290195065694004	0.44976101349726	0.774383221302202	0.234945988591435	0.401127740983326	1.24350372461478	0.192732979709396	0.319459905429346	0.836846466434742	0.278159447992182	0.555094422992468	-0.140094104994646	0.859171235500584	0.930312802771333	0.400198593401265	0.568266629044238	0.792252809328717	-1.04177043014644	0.432794591918529	0.57283450270266
ACIV1F_000257	gene	295428	296342	-	ribokinase	-0.425558923806211	0.0589946407981544	0.338534647618101	-0.663351098595636	0.00439530447383112	0.0464091451704618	-0.700540000689644	0.00263971314457047	0.0141338971520309	-0.97050999213284	7.23491131074023e-05	0.000587431604931744	-0.888515317458432	0.000258588585345484	0.00475243886580889	-0.558398397106357	0.0162749471120926	0.0541171835512126	-0.530257579115392	0.0222496435094926	0.0746227254572377	-0.521689684503835	0.0284161157458373	0.0711056438166305	-1.10317616798129	1.4842200997677e-05	0.000458758939928199	0.395436776912651	0.0786378152004965	0.229009483239133	0.262886996061513	0.238129182893164	0.507874370451086	-0.169043742920167	0.450576240330255	0.589782181760488
ACIV1F_000258	gene	296370	296774	-	D-ribose pyranase	-0.832142438231618	0.0097003267092788	0.127463230189557	-0.565174975365986	0.0667510527111943	0.291433167535231	-0.919534025980775	0.00380127339457312	0.018862551529295	-0.24451310039747	0.415680764797734	0.551335352202976	-0.931173760041588	0.00423313692576	0.0398412887130353	-0.304453162947611	0.32691181277956	0.484065616426551	-0.331118673042717	0.28749798345977	0.456755791870315	-0.0339165853471368	0.919512436999893	0.949174128516019	-1.07374627800836	0.00128358851635408	0.0173699540521547	-0.160313727905061	0.603404125993378	0.780785999726712	-0.134657763688466	0.662305678652039	0.845761242222322	0.511877813414731	0.110048018695513	0.212291213370068
ACIV1F_000259	gene	296789	297670	-	ribose transporter RbsU	-0.452500016598589	0.105549480641067	0.445653895336205	-0.837337225896481	0.00424113852926785	0.0455964300379785	-0.845793433275856	0.00361850448219446	0.0181928506313658	-1.44143492002649	6.50418125532805e-06	0.0000834498727098693	-1.05550935379982	0.000477073863588091	0.00760909966171406	-0.689419290013787	0.0180203791868945	0.0587011154351535	-0.872207344169183	0.00339619897697062	0.017320906000373	-0.657115134912923	0.0260678882471655	0.0663901273710583	-0.981408413070885	0.00103567331621209	0.014672038646338	0.527726426349889	0.061400211535003	0.194648689248494	0.032958974743743	0.904837366625127	0.964030132824888	-0.670866858899765	0.0211862386468894	0.0599652124032667
ACIV1F_000260	gene	297902	298900	-	LacI family DNA-binding transcriptional regulator	0.146562659127192	0.549248922609082	0.801049367022361	0.101992938427231	0.676131351750326	0.882051451683878	0.103668121747238	0.670452434943419	0.783683121205887	-0.540205397065786	0.0325961959131295	0.0753925619759459	-0.00937808943896343	0.969408518697665	0.990902356579349	-0.357806746293296	0.168625140260542	0.305977572720929	-0.221273463018885	0.404845335475319	0.57323233341638	-0.335813207741438	0.243441430288685	0.381648812902146	0.0481130213970919	0.844362224598709	0.934743691863447	-0.264639605795963	0.306602754289909	0.539061113549321	-0.19586569412512	0.463078279074826	0.717296650958729	-0.935079696947647	0.00219742902328456	0.00975041915715173
ACIV1F_000261	gene	299051	299230	+	NADH-quinone oxidoreductase subunit L
ACIV1F_000262	gene	299280	299672	+	hypothetical protein	0.32594921148364	0.661820387386511	0.868544952962503	0.78836113138113	0.342600332115157	0.676294462741701	1.49919779209085	0.0252985942959447	0.0808603718977316	0.0616776647072261	0.930691680306119	0.959985350941466	-0.162866056957135	0.836723797565708	0.947143689483229	2.76742620488602	0.00041173526675254	0.00297851044033752	0.315873178946017	0.745740295050845	0.843834049073339	-5.44762267231841	0.0737028151748885	0.151642705957411	0.442200207178152	0.550611607542224	0.770006978156735	0.958331246718224	0.315235991574616	0.547536332747737	0.572621548420072	0.543556774441143	0.774881774884648	-0.161924406790506	0.881939459077588	0.920809159039449
ACIV1F_000263	pseudogene	299918	300268	+	IS1182 family transposase	-0.308664069799378	0.424111765400644	0.733832062270834	-0.296803193979488	0.375666887693333	0.700278376567307	0.52706067974692	0.106871417052908	0.227457163054702	0.160509584284344	0.674534701067225	0.776771543989353	0.817581413176104	0.0193642196230824	0.126612205227846	-0.248289611189925	0.50389318233555	0.651111380500093	0.34089592126483	0.411158447586598	0.578258002810521	0.502936252842772	0.465498895620727	0.608144570647636	0.633314528126626	0.0726587615679029	0.270358182578243	-1.22811134461153	0.00920829600921697	0.0542133444698488	0.300511183803826	0.461554642852165	0.717296650958729	0.622352194132969	0.285494204508644	0.427500665604076
ACIV1F_000264	gene	300345	301721	-	MFS transporter	-0.0401158943241887	0.864180779628712	0.957294922056018	-0.237435946825814	0.318924115951181	0.655686769000161	-0.063737294443832	0.784638966067573	0.865019374461735	-0.460070314633612	0.0562603746312633	0.116459831809008	0.332311245292976	0.15808454602961	0.45346988271823	-0.171521034333627	0.485032361903857	0.634578174304228	-0.100054571542143	0.687406157521262	0.808212746460872	-0.0782861667955805	0.769445989827327	0.85042384897616	0.254977700121117	0.277554401940364	0.555094422992468	0.193567572514408	0.42628860735993	0.648130247076026	-0.148703286652845	0.55432874998262	0.78123015541592	-0.269834003972165	0.302380336207054	0.445061966711682
ACIV1F_000265	gene	301955	302947	+	linear amide C-N hydrolase	0.235525284560117	0.448789718896157	0.743427548963184	-0.464659322170092	0.136357148824966	0.436182571294711	0.73353845194426	0.0190302654441796	0.0651918413201115	-0.0648255441416374	0.834024615593689	0.895950613907912	0.3702825291378	0.232143957733075	0.54246698026973	-0.684025731333803	0.0482985954834411	0.120435203940465	0.0189238162807361	0.958981337921433	0.979164416467452	-0.210722003011063	0.622163209201256	0.740281683739027	0.198354498877974	0.526560275002262	0.752394087304609	-0.538856630482374	0.118433089761984	0.302193249674107	-0.504406718869376	0.210500769466709	0.475945214421819	-0.588691869195651	0.166006784314843	0.287970952382891
ACIV1F_000266	gene	303273	304223	+	glycine-glycine endopeptidase LytM	0.200894995287293	0.443152325113742	0.74085699097073	-0.328632396993475	0.217347062859304	0.54088198625554	0.615584018458489	0.0226406773665467	0.0744870175131357	-1.02308793211622	0.000362144968151712	0.0021138075394263	0.261191387199442	0.318944854043196	0.654739624903769	0.0447602089632586	0.86748668743596	0.922064786958113	0.306358333918031	0.271524350524795	0.44145022918556	-0.422091879708492	0.150525809791996	0.262960952237783	0.406678477589839	0.124148236473157	0.357336722970356	0.692459219943213	0.0122458120107111	0.0664842488405871	0.227557990963022	0.418847922434938	0.682863243330701	-0.319513845779098	0.255897929071287	0.394581840744841
ACIV1F_000267	gene	304275	304934	-	ABC transporter ATP-binding protein	-0.221063334510633	0.47634563230847	0.757369776217665	-0.0702661875074213	0.81951077554554	0.93855549873005	0.198393581865904	0.519494956631486	0.667244320397202	1.02956615279618	0.00243623347364171	0.00946650721186494	0.199004800710187	0.515082986159414	0.804907768491481	-0.0742044181919385	0.816649794190359	0.889938878284365	0.271761078792889	0.412162183499625	0.579370097735906	0.153016978189408	0.715485251020068	0.81309785537636	0.0747136250048454	0.80727262578741	0.920409317252095	-0.839652135160627	0.017574789393038	0.0861063143420207	-0.780884458167707	0.0377116562706239	0.164384142718104	0.556665218709829	0.14525293690211	0.261128875329636
ACIV1F_000268	gene	304948	305868	-	ABC transporter permease	0.0529981866955538	0.832276610723575	0.948383904971983	-0.218572533943012	0.388026361686425	0.710728420058637	-0.167081217515131	0.505944268555677	0.658138885926084	0.229677477389075	0.36392204745852	0.498925387644744	0.166481359665345	0.505553308242812	0.799479650244447	-0.528299244256427	0.050313532457529	0.124524848302528	-0.346078990420976	0.200893046375322	0.367223848212954	-0.547435585699442	0.0786321669270095	0.159611562717512	-0.00514216539934251	0.983620709166055	0.99533047951327	-0.392556546339254	0.141885417963503	0.337349944808328	-0.543444438584056	0.0520539581511538	0.2046051534265	-0.32756642332091	0.256354730272953	0.395015045810677
ACIV1F_000269	gene	305865	307031	-	ABC transporter permease	0.0327528478006823	0.867071750410706	0.957294922056018	-0.560125640422082	0.00728375409852158	0.0667064348416791	-0.255540813691921	0.201407124107115	0.354580826907024	-0.0706786817107781	0.720454237424885	0.81110741961742	-0.0132432439906535	0.945998627985797	0.984059488521317	-0.678149288219193	0.0021445682072015	0.0109647096308047	-0.718676189560633	0.00212515546313239	0.0117967813463676	-0.520926527368884	0.0342802721242781	0.0834756850295761	0.158507067848888	0.418630576024123	0.674273782584541	-0.472931626859902	0.0271110906115553	0.116680643138339	-0.62002184006754	0.00723022084498583	0.0507532327819819	-0.875789847067106	0.000614194264742948	0.00367166681340839
ACIV1F_000270	gene	307099	308622	-	DUF6583 family protein	-0.235476158529921	0.501332269986631	0.773513429436451	-0.0515434624987668	0.882442733757608	0.963566533850138	0.545973811944693	0.124271088045083	0.250197897470486	1.11023924671674	0.00307216772740552	0.0114313217763926	-0.200843947974312	0.565387830720972	0.828639280300554	0.360003816802246	0.30785476795697	0.468830975570571	-0.041830633947492	0.909772075753322	0.953458876586119	-0.519611022249616	0.221397204386801	0.355070988167511	-0.0667204221306779	0.848133204886798	0.937773299712232	-1.18504613993376	0.00283760123974725	0.0225022605600948	-0.837090068587852	0.0374711516250899	0.163597965361548	0.211826609069685	0.582699165585046	0.706028604584082
ACIV1F_000271	gene	308893	309546	+	DUF5079 family protein	0.645218203088657	0.227811216048027	0.606129917953924	0.353243186504263	0.573154608683636	0.83412548722284	1.81807360322121	0.000843213169386648	0.00583597918761242	0.210616769531875	0.687533874819916	0.785752999794189	0.436422248090951	0.416763430191575	0.744318141904848	0.830120209418351	0.205946168105996	0.352657432407973	-0.66442537963387	0.400793511870769	0.568976175515915	-0.870735216181211	0.330088372718993	0.476813793837314	0.842718178054286	0.114764087718009	0.343452852845833	-0.0488768774621215	0.949059939707289	0.977449085953739	-0.74526099625248	0.363493340075456	0.632971757365711	-1.04110684598959	0.216211692691066	0.351731940262978
ACIV1F_000272	gene	309580	310167	+	DUF5080 family protein	0.23975297554339	0.428841475224194	0.73755927071657	0.325625460003378	0.273913716467148	0.605629349974275	1.4127087569159	1.50814562712582e-05	0.000217045296602234	1.00143055674283	0.00180853344281939	0.00746466003713012	0.465338133528885	0.122574619145346	0.400214087468243	0.218899058334024	0.487584642511987	0.636826354470356	0.38148291247906	0.274980455448353	0.445758554494919	-0.930026869848108	0.0859298977852589	0.170854767526246	0.426711181649418	0.159414210335714	0.411782195738976	-0.93149825494865	0.0139462277435842	0.0725310505976083	-0.260836228094611	0.49507545330867	0.743980791712476	-0.349755546028382	0.427677019625626	0.568841806054622
ACIV1F_000273	gene	310310	311203	-	CHAP domain-containing protein	0.5587886506154	0.0244678696240127	0.209945127373232	0.300415336947702	0.215331627932217	0.539291166312411	0.856695327156234	0.000888849740680479	0.006019479577782	-0.0220277955040676	0.926571114594259	0.95764547946251	0.186413970300032	0.440728308950556	0.760647842858828	-0.154755208202005	0.53349521584434	0.673904617118612	-0.338935039932987	0.196330906437617	0.362047502040894	-1.06796827396738	0.000669910063114175	0.00308839893503484	0.383043762658597	0.117497223750106	0.348900053057085	-0.527647980268996	0.0432620913941924	0.156509699041714	-0.763094961885889	0.00690165245992039	0.049014346451654	-1.86631889391487	2.14937105010351e-07	3.47993408111996E-06
ACIV1F_000274	gene	311451	311744	+	WXG100 family type VII secretion effector EsxA	0.255186777968881	0.543834240230756	0.797162576090554	0.330681237679625	0.432287046038173	0.746916314118381	0.705431786728276	0.0939392784386793	0.209782296677511	0.225695588423695	0.588422870635898	0.704227037322912	-0.00451577382629337	0.991421313495105	0.996919028727055	1.73724361786223	0.000196870373071371	0.00171630581651964	1.28361746140976	0.00404508637934572	0.0199323096953268	1.39502798158191	0.00267340537421529	0.01007155487239	0.989596145560201	0.0223049057261961	0.126800134041848	1.53334156164634	0.000829240976296229	0.00847945659972084	1.43889193557026	0.00154295655474203	0.0147776120735856	1.15917106921432	0.0100829258619251	0.0332507563545532
ACIV1F_000275	gene	311828	314857	+	type VII secretion protein EsaA	0.289272309346157	0.12018847243905	0.472417117101469	0.727894415879707	0.000279232603405041	0.00638245950640095	1.08351685254157	6.74685413670493e-07	0.0000165328317584121	1.55962021794132	2.79342566498958e-10	2.05354535372207E-08	0.454343566084959	0.0169026699633038	0.114938155750466	0.415872154115798	0.0287339759893291	0.0827052007311906	0.636184482954874	0.00137281811274143	0.00844811146302422	0.732375997349236	0.00041833821908817	0.00205023415481049	0.0171497309887196	0.925524585128049	0.969602008943081	-0.444559115683907	0.0215823971904111	0.0997962909529214	-0.293367930445989	0.127049942793319	0.354800661599413	0.265143333258486	0.169476508507257	0.292408318046167
ACIV1F_000276	gene	314857	315315	+	type VII secretion protein EssA	0.21141099794491	0.510031834034734	0.78145074247203	0.559437074602548	0.0732737266977514	0.303817891185799	1.45320694444671	2.54299200065858e-05	0.00032627067178261	1.87006612805104	5.52928745528207e-07	0.0000113936832411873	0.67942464507508	0.0352471472001287	0.1819207597426	0.960466194053613	0.00355188941666882	0.0162372087619146	1.3527981527718	0.000159129769202497	0.00133179376071013	1.03831444373758	0.00921942801054669	0.0283034358788792	0.0467338583087375	0.885029255366264	0.954991967500198	-0.679066096706064	0.0584956563652687	0.188293710430214	0.0441983523545766	0.903571626304938	0.964024821844113	0.61449803312206	0.112261486702696	0.215620302156352
ACIV1F_000277	gene	315287	315529	+	type VII secretion protein EsaB
ACIV1F_000278	gene	315542	316876	+	type VII secretion protein EssB	-0.282375239974806	0.336423200406154	0.686774064515321	-0.0596944412562812	0.836852029494775	0.944888966469816	0.697161159732678	0.0186824584959997	0.0644048663518635	1.37921180643801	3.29042456411099e-05	0.000312935483020345	-0.0703090167910557	0.807345845216832	0.934857683690839	0.203436159995128	0.500031467311782	0.64735154264067	0.375115693724613	0.249361331009676	0.41457482567937	0.340818889508314	0.404987073953322	0.552716929830926	-0.21893797038758	0.454203682119297	0.702567531386612	-0.628728656237768	0.0607407065398322	0.193459861578857	0.103603365850861	0.758564728168471	0.893768169087063	0.0651262923134961	0.869673918061815	0.912501414872055
ACIV1F_000279	gene	316898	321337	+	type VII secretion protein EssC	0.260025510477383	0.051003525883348	0.312454032438528	0.301389965120788	0.0247625749193119	0.152730620817525	0.625472669145397	1.9829452109222e-05	0.00026701044424299	0.636751409065472	1.56434025235744e-05	0.000172967702699685	-0.153773450984713	0.242324843144409	0.557634156812854	-0.0795801225300888	0.547254244559104	0.685012215923039	-0.00705473288115616	0.957762113360446	0.979164416467452	0.0699811716566619	0.61332608684003	0.733940587859605	-0.128265931922288	0.328561567493235	0.605479311369648	-0.158557770350888	0.236012413565399	0.45985226711883	-0.170877893730224	0.208365752190272	0.474669050215694	-0.173182941216419	0.210981619745278	0.346121836976572
ACIV1F_000280	gene	321367	321759	+	type VII secretion substrate EsaC	0.165163548044275	0.77627197308895	0.923608110609405	-0.396995198104157	0.47053724743075	0.771465529241495	0.697260996097524	0.176075409323291	0.320565671592605	1.97189054646199	0.00109764879867588	0.00502453912759944	0.454593518287466	0.41877642707649	0.746932381408558	-0.194170057581228	0.746618598813712	0.84056398541941	-0.885107150248595	0.278532662803979	0.449886486239206	0.217983634936855	0.843942981899475	0.899687707274876	0.0197710315501906	0.973152196525154	0.990899939701787	-1.00799577179625	0.156406424578907	0.360835856534882	0.252886778697849	0.707587481963096	0.873247709137759	1.68658090859925	0.032833838915262	0.0840150911096073
ACIV1F_000281	gene	321775	322089	+	WXG100 family type VII secretion effector EsxB	0.475614752723845	0.125682573529169	0.482167277855204	0.285599854749155	0.349776765191896	0.684948021110121	1.00747408117574	0.00150414820203789	0.00887480067146003	0.28168146569343	0.343112326134724	0.477373671143964	-0.121584318496873	0.699301859245492	0.892737777077764	-0.317772506848401	0.348671395487038	0.50607587818823	-0.0138159729826141	0.969219225410896	0.98338440108673	-0.721967525544961	0.0921528966177039	0.180327970359824	-0.32003412754311	0.321007290428454	0.598009221457395	-0.186536482613607	0.583641430140079	0.77015767421175	-0.185754486753828	0.617632610501736	0.822703575203095	-0.63890575481116	0.105608622643228	0.205623087752026
ACIV1F_000282	gene	322089	322763	+	DUF5081 family protein	-0.197593939762078	0.537077857773924	0.792483587105684	0.375054117037271	0.236883655451248	0.559834996477448	0.913997992466502	0.00500687292805334	0.0235210610782471	1.41035588889662	7.43412394910273e-05	0.000594729915928219	-0.321969786029104	0.31848210716015	0.654735821550777	0.0891123751589826	0.789931263794697	0.871011171121108	0.224517316909296	0.528503813586755	0.688142830519853	0.15499200981308	0.729582152405899	0.823553629088882	-0.171745397264227	0.591158332324884	0.795621308225474	-0.72729758151928	0.053489656734443	0.177212991860761	-0.705523818611947	0.0843782820366815	0.277519863530561	0.393807514769017	0.33276531965347	0.477133194231649
ACIV1F_000283	gene	322763	323080	+	type VII secretion system extracellular protein EsxD	0.392027524874309	0.120179739677432	0.472417117101469	0.459636929701507	0.0679881566014956	0.292145001510376	1.27774329547593	3.98047523918281e-06	0.0000710415742612344	0.487987928414167	0.048674781044622	0.103192053344795	-0.153049707964093	0.549113490582846	0.820202468086403	-0.155350445628406	0.570039644249319	0.704776287435522	0.00883584057056707	0.975921340604623	0.986072082631714	-0.874311238726967	0.0248829620891555	0.0641532292725146	-0.144650926797443	0.573659401313666	0.787472888933093	-0.531853539902357	0.0725730431226276	0.216921623399502	0.113852912449593	0.697598790265788	0.867612578657038	-0.290036025281692	0.356903403786042	0.499821990612544
ACIV1F_000284	gene	323090	324934	+	DNA/RNA non-specific endonuclease	0.470577119235657	0.0177373210003776	0.182559306649879	0.165004258445369	0.390110489139941	0.713294928662143	0.613112366258471	0.00244829230774469	0.0133991047828281	0.0408003636665345	0.830073955997616	0.893117547592372	0.000488979092716336	0.997963666665012	0.998720404579024	-0.118112474671321	0.54401691830654	0.681901390688381	-0.270324872712817	0.175499377027933	0.334988284572616	-0.728817640731629	0.00107514374095574	0.00471813524473809	-0.166298974844792	0.389391608631382	0.647693001849963	-0.102601068343871	0.599103779931054	0.777129868931059	-0.350321410042094	0.0841820017351875	0.277519863530561	-0.441988401029089	0.0321910939046604	0.0829164539968526
ACIV1F_000285	gene	324945	325436	+	TIGR01741 family protein	-0.0393652782822502	0.919292374653215	0.976018045444465	-0.422319440269755	0.284154452016843	0.617825826927109	0.590249673504405	0.113314598918871	0.235279167220862	-0.671918037563653	0.0897720325709488	0.166789568711052	0.183907778877502	0.631065609764859	0.861204902471216	0.921805101884845	0.0195243267750107	0.0624044287050872	0.00848436763699963	0.984114405001877	0.990670311474873	-0.803809759896414	0.147873726427543	0.259160139099818	0.579172862226931	0.131073828265452	0.366790959755174	-0.0401345840704861	0.92285565864419	0.96403632051116	0.322756208499436	0.441298408790077	0.701538089952665	0.248498959265848	0.573077901769401	0.698393075956298
ACIV1F_000286	gene	325644	326327	+	DUF5079 family protein	-0.491022255794491	0.198550262524262	0.578219179942176	-0.774750401910936	0.085399504077889	0.334225397254472	0.229173622161988	0.55263583155824	0.693334135163759	-0.570545584823161	0.147266409488576	0.245594502641893	-0.154081675445596	0.674494469004236	0.883158707164453	0.82606804540328	0.0497751352374473	0.123529532706074	-0.198450619861529	0.690453988348682	0.80934195639624	-0.625957514502948	0.287616710176541	0.431812917672215	0.570927621609138	0.111964458819857	0.338780737871493	0.357081524488017	0.425142969893902	0.647111851209521	-0.16418844567363	0.743391454449424	0.890495335284889	-0.369973565430762	0.473509378906886	0.611850598872556
ACIV1F_000287	gene	326474	327085	+	DUF5080 family protein	-0.499819823232026	0.24779996693105	0.61553964388352	-0.695945349968932	0.123474786683815	0.417206732645933	0.427737996014418	0.316929274158429	0.492317319081055	-0.412199873217133	0.363096607016774	0.498296049992748	-0.00408321059253516	0.992148671555243	0.997281739331212	0.559002441300155	0.198252753406444	0.34390783754179	0.454428361996504	0.357304436752383	0.524766775359871	-0.159910821816036	0.799832161074997	0.870914122547635	0.659324787685635	0.108476219263335	0.333395837735901	-0.20123189352808	0.671909282385749	0.825411161833172	0.121706453859679	0.81357368417742	0.917843393182323	0.593665039425048	0.259463132919119	0.39767719722299
ACIV1F_000288	gene	327221	327439	+	hypothetical protein	1.17362620258074	0.18046341658362	0.559483346841262	0.266391974960306	0.748677599814809	0.915918091809527	1.80399236088323	0.0260697661715577	0.0828385093301832	-0.120392644690711	0.892425982417784	0.935774353190583	0.720876520852811	0.42839323040074	0.753218866638663	1.6806586414084	0.0343892427595229	0.0937261926912849	-0.312590220113123	0.829529277574911	0.898932125499505	0.577279723878915	0.671026163466951	0.778665172623765	1.63292996991184	0.0531841113184404	0.224309616291303	-0.19738736645426	0.853700776845637	0.92994838834904	1.81465873630344	0.0751307295940925	0.260990529369006	-4.7299749827421	0.121436041167022	0.228111900534737
ACIV1F_000289	gene	327571	328071	+	TIGR01741 family protein	-0.227701131301671	0.697290972248344	0.888753806131147	0.450205563773583	0.450277089429323	0.757393540138338	1.03232073334517	0.0424998731488068	0.119668379880698	-0.76561356332177	0.192033181290942	0.302357929303172	0.322042701584842	0.553797223129974	0.822625752065592	1.58090877125621	0.00843777882444276	0.032279547682819	0.309796953753652	0.658814959870541	0.791858900065343	-1.87954863888687	0.130931990731764	0.234608046633991	0.621020252688612	0.245008769923224	0.518214505591889	0.313666373797993	0.664054506371294	0.82026714683466	0.244018476720581	0.736229078143678	0.888539727452478	0.309411990140351	0.674354659417563	0.774923816483216
ACIV1F_000290	gene	328082	328582	+	TIGR01741 family protein
ACIV1F_000291	pseudogene	328593	329088	+	TIGR01741 family protein	0.117792750865632	0.829669127058259	0.946999591103006	-0.139039757928586	0.79199770654056	0.932568728047759	0.896698400730359	0.054167051665475	0.142931216982985	-0.89188171685016	0.0958163447152094	0.17536441040452	0.332030558760885	0.532469111512455	0.811019253695845	1.2185205391036	0.0184364638183164	0.0596668566406744	-0.165887844295514	0.799115839382068	0.879641879044607	-0.4683614216598	0.561454475644968	0.691960205597786	0.869265548133832	0.0928402447982889	0.302425707606402	-0.564435767993541	0.394793351347332	0.622875821151243	0.100164721795719	0.874621147981308	0.949688432139385	0.385541932649204	0.541149427672327	0.673034496236273
ACIV1F_000292	gene	329099	329590	+	TIGR01741 family protein	-0.339035172069882	0.447558953925009	0.742503585772213	-0.13907691392777	0.757687365777004	0.920025463349333	0.789409840500583	0.0685056362581208	0.168172681066867	1.5810860990849	0.00223783888746405	0.0088344292799742	-0.143000210063637	0.740982360649009	0.905016623693446	0.0857754533321368	0.861707203601016	0.91699671118731	0.251142958343542	0.664605711698191	0.795654725272483	0.726176148119074	0.404392091024978	0.552459310692084	-0.175905413742056	0.688530177964059	0.855942451582377	-0.786418700010967	0.185214083308935	0.397237189071562	0.523449111267073	0.35189171043059	0.626054389855921	1.07883981004984	0.152975509048313	0.271247317217348
ACIV1F_000293	gene	329800	330483	+	DUF5079 family protein	0.360189931363762	0.416387199650851	0.730221265667514	-0.252847881071766	0.606361486487779	0.855891667486642	0.583077843124257	0.175048593702098	0.319465807055331	0.0919270968513614	0.839062650546616	0.898523783262518	0.549619764876725	0.209433177037503	0.520711372524688	1.36931308611337	0.00431817129767987	0.0192222309746439	-0.013215518757392	0.98110282504533	0.988370253378999	0.441830530335665	0.49356179008876	0.633847058093214	0.520874700394938	0.239228048889044	0.515610374784627	0.136492268487162	0.801291746230409	0.904234819859472	0.360150878714492	0.496630121339893	0.744772362463529	-0.090971887126649	0.886274499472477	0.923981080323931
ACIV1F_000294	pseudogene	330599	330712	+	DUF5080 family protein
ACIV1F_000295	gene	331069	331569	+	TIGR01741 family protein
ACIV1F_000296	gene	331581	332081	+	TIGR01741 family protein	0.829183697393521	0.0482031409544662	0.305623644280065	-0.0853350423994873	0.866957443519122	0.957160171318058	0.74600282440381	0.0437663925909259	0.122347983399094	0.810664097563024	0.0481402208857516	0.102218111482626	0.723822355034861	0.0886174907533787	0.32138609979892	0.0948974931337417	0.818636077577303	0.891746147781444	-1.41909674171179	0.0712174346704338	0.177880093942681	-2.44206503261068	0.0825861235061616	0.166149597586361	0.847823192602853	0.041340976376741	0.193208686846625	-1.0677053503699	0.0732074239068648	0.218098787542905	0.704870587401996	0.187252748008629	0.453946055778495	0.133387774216827	0.857395236088701	0.903920558977235
ACIV1F_000297	gene	332092	332592	+	antitoxin YezG family protein	0.320782393659764	0.418674635083226	0.730922315954281	0.730363650222516	0.0706113749638505	0.29729682735559	0.980715089960221	0.0137412599623796	0.0513409712880117	0.386401760398394	0.33051462512579	0.46269370048788	0.157920943148536	0.692572899229896	0.89002986698444	0.596672633727134	0.183732213721102	0.326421699099542	0.706054936372769	0.191450615635529	0.357164385822111	-1.01977555567679	0.27854824524073	0.422560639740539	-0.0988516848217687	0.820776950987861	0.926354069164723	-0.0518324512981911	0.918596746874737	0.961721497709997	-0.00861194816808761	0.987298922002719	0.995888023641326	-0.114842569326387	0.858697882295969	0.904242446707331
ACIV1F_000298	gene	332603	333103	+	TIGR01741 family protein	-0.195632164985484	0.712433246811709	0.894653015386818	0.734825634262391	0.177982454705633	0.496791974156436	0.0217546235878323	0.960488609490281	0.978841895021943	0.470635264958702	0.323061344617236	0.455534918278321	0.423198746155503	0.374794314682869	0.716906143415896	1.66430497706185	0.00325467464917419	0.0152140037519828	-0.0557778837856667	0.930028152426305	0.963904994929232	-2.52248639159322	0.072255311375291	0.149342284909416	0.133607246331287	0.786347869828772	0.910809009362119	0.860274376935747	0.170530950984012	0.381450811411605	-0.0838611807893426	0.886823541792644	0.956441877507518	-0.159077324436278	0.841601344402501	0.89385226738571
ACIV1F_000299	gene	333114	333602	+	antitoxin YezG family protein
ACIV1F_000300	gene	334225	334599	+	DUF4467 domain-containing protein	0.119594385245012	0.807151354899708	0.938837022717269	0.402050497590404	0.393923863859837	0.716883611378285	1.07601208964466	0.0233863227873733	0.0759078734864623	1.59581302459303	0.00220739427079167	0.00873961050444444	0.258838982919045	0.59282837302419	0.843162106192739	0.82605600332368	0.0910420044508284	0.194926368132938	-0.349389045465717	0.563822864948748	0.71429818009343	0.210700286621949	0.783875027654863	0.859211095897168	0.41128451639884	0.39479564610907	0.652065705080654	-1.14424223036797	0.0630063467996424	0.197342408617456	-0.78749896202851	0.231534262801899	0.500524201068481	0.674799027930168	0.307278602656548	0.450322090100114
ACIV1F_000301	gene	334752	335150	+	DUF4064 domain-containing protein	0.354894601227936	0.122980016092514	0.476503766056466	0.0188286552080897	0.933794959206317	0.983555174025927	0.689351507591001	0.00375038672732731	0.0186832452350371	-0.327908077541558	0.15250897944829	0.252019698723784	-0.048759754151598	0.830231911842821	0.944076421493508	-0.302507740054416	0.198911838425982	0.344611592687052	-0.509850492029112	0.0392508117522749	0.116552628784048	-0.679262341494432	0.0110091597794206	0.032726682622977	0.175048473375224	0.44255426346895	0.692821461558983	-0.555859830483309	0.0233816856719509	0.10494750004572	-0.43746807807481	0.0758294856506803	0.261414703383841	-1.04155848724477	0.000184966302312845	0.00133450488671336
ACIV1F_000302	gene	335366	336190	-	formate/nitrite transporter family protein	0.250507589100593	0.440357291390019	0.739938953924594	0.520791333964513	0.114950868775947	0.399428685659758	-0.409975460352342	0.21379424222119	0.369453836621117	-0.41602604470676	0.210597901447173	0.325578414798789	-0.608183287857775	0.0702430433752937	0.278109283814846	1.05430857106902	0.00254437781070915	0.0125375138498712	0.696125764590318	0.0404498052538768	0.118304806764027	0.66780389421153	0.0615436218110402	0.132435641871859	-1.62299670457302	2.92063959484031e-05	0.000827514551871422	0.36670884568551	0.274102480626698	0.501156407855066	0.113906623384052	0.736889376791024	0.888539727452478	-0.312099394066232	0.388333130035445	0.530426766052807
ACIV1F_000303	gene	336427	337734	-	branched-chain amino acid transport system II carrier protein	-0.459357663278101	0.00227105860918729	0.0556511659188237	-0.663906305031355	3.19372147899127e-05	0.00137887657505655	-1.06178594988885	4.87865422120108e-09	3.58647013018026E-07	-1.29469709133725	4.10433275038437e-11	4.2937634927098E-09	-0.189003827448412	0.18497648175091	0.488061297689931	-0.24221164045154	0.0946576949583654	0.201462386765848	-0.214140467301361	0.138735120410067	0.282032531775324	-0.16818418368065	0.25282175235888	0.393857483628954	0.0913607701155542	0.517524643826275	0.746020680315539	0.517439151304212	0.000718864780876	0.00757872947280124	0.479881831237909	0.00155890470261148	0.0148779676880815	-0.177342939202169	0.222882271243895	0.360642342524327
ACIV1F_000304	gene	338318	339208	+	5'-nucleotidase%2C lipoprotein e(P4) family	0.144725672285256	0.470475881209511	0.755956983973015	-0.912444111163605	7.38100717968823e-05	0.00250830281790678	-1.52221063846014	2.08460799816501e-08	9.95838467174516E-07	-1.43201397579518	3.90109063398957e-08	1.17899628049463E-06	-0.464635165926832	0.0259698202904266	0.154481668184491	-0.301014543912828	0.153829954009029	0.287374639357526	-0.534539948591477	0.0211620173296593	0.0721311868880619	-1.65927270960108	1.71147924563213e-07	2.50280835920398E-06	-0.105604364843664	0.599317552460942	0.799481972875803	-0.101752056157933	0.625420070423377	0.79456072992123	0.0601890059534168	0.78219470696604	0.905866260458819	-0.695029149228717	0.00384929634532945	0.0151960610439711
ACIV1F_000305	gene	339457	340506	+	FtsX-like permease family protein	-0.0858392811424788	0.639424057175294	0.857031601168387	-0.0121713810407355	0.946369450312755	0.986726886436015	-0.556722437375161	0.00367947424716765	0.0184229811727888	-0.0405720903338025	0.824552081834541	0.887878726282642	-0.452597204002817	0.0184195447939685	0.122041703406642	-0.441346005113475	0.0254095205203628	0.0753419812502706	-0.933434348044068	3.86579153098268e-05	0.000420598118570915	-0.451893343560798	0.0541023912302433	0.119933581211297	-0.19152981423356	0.30055044017679	0.573682243705873	-0.441400534648288	0.0269276310290086	0.116258978410958	-0.713753622562511	0.000929309725957478	0.00950271599475316	-0.0876262170989419	0.77783879674009	0.847305377305985
ACIV1F_000306	gene	340519	341196	+	ABC transporter ATP-binding protein	-0.0779453013811036	0.637597165697998	0.856426810221508	-0.0348201405495361	0.831735753506383	0.943162887703356	-0.0232464713113148	0.885907556364262	0.931845402725628	-0.339983167298153	0.0431720423775371	0.0941683682974346	-0.165695970371046	0.319452688911698	0.654793755719531	-0.212694093355034	0.216657082396055	0.36547864093112	-0.577794975837247	0.00242487246541123	0.0129073446299776	-0.643380112776988	0.00240800245498448	0.00916051283574516	-0.169774813509775	0.309542276356418	0.585504166682516	-0.116279603038946	0.498700349866244	0.707439316055926	-0.311008143378545	0.0857039615951269	0.2793052116322	-0.353086542198749	0.0611531309323061	0.134467676746866
ACIV1F_000307	gene	341355	341495	-	hypothetical protein
ACIV1F_000308	gene	341446	342435	+	PTS sugar transporter subunit IIC	0.644271000229146	0.00196092285665595	0.0517835938845067	0.445229701339556	0.0274958115742592	0.164006142220071	0.656793918717402	0.00164818236539054	0.00956429384473594	0.010069113460787	0.958816065395734	0.977503634886205	0.420662314136771	0.0361799798363061	0.185678387084439	0.566481197580936	0.00636898957451976	0.0259724912184314	0.663299215091202	0.00181849500509612	0.0104573074288825	0.155855525563891	0.452458282464691	0.595974105716203	-0.0650230950373662	0.740191624291579	0.887236556653815	0.542670295205131	0.00884123290470093	0.0529695011030541	0.2923922154095	0.152868254702856	0.402908578286598	-0.379365343107071	0.0724425027396232	0.153580364342771
ACIV1F_000309	gene	342778	343896	+	carbohydrate kinase	-0.370182835102355	0.536767183085454	0.792483587105684	0.242098322187119	0.67711745620932	0.882279442688723	0.213106525327482	0.697017195622634	0.804023228199137	0.356169586709138	0.501602129309001	0.628381830601431	-0.725156938469139	0.245326887255835	0.56216439202685	0.156059015748629	0.816314987604791	0.889930567649311	-0.331157609313085	0.669236575286755	0.79823721562868	0.903732202213664	0.230295777367695	0.365676891091728	-1.00377472742041	0.128034663481597	0.363522217818313	0.455472546392369	0.491411352611148	0.70238511776265	-0.532778760852868	0.514255739542954	0.753286342743903	-2.51695413958951	0.0478804942550363	0.112465409649135
ACIV1F_000310	gene	343871	344794	+	pseudouridine-5'-phosphate glycosidase	-0.20111982357686	0.606173212174835	0.835253868852863	0.341349841235559	0.396099003460013	0.717303506821384	-0.0348551936874666	0.948464459097514	0.970223139806407	0.322732674820767	0.428674690650273	0.564373261649924	-0.342230635220084	0.384947850816695	0.722175296737403	-0.443766556353629	0.377177406480088	0.537413591213117	-0.225388028929472	0.698457571822215	0.816067266046575	0.21579337020098	0.766833838815908	0.84857121301028	-0.281702212015768	0.478629233300129	0.717284581033803	0.199868828974067	0.696250736279844	0.842064029649255	0.234919961901403	0.636679422595828	0.833451701537744	-0.0572942780018728	0.96416508129482	0.97929835978676
ACIV1F_000311	gene	344805	346025	+	NupC/NupG family nucleoside CNT transporter	-0.310332813068753	0.396060640322246	0.720110255131356	0.62393616637417	0.100210794404209	0.365870282925435	0.293736459774419	0.412100090059944	0.576206402852382	0.575383119500913	0.127525226947465	0.22023404272832	-0.0731538611615911	0.836816892703869	0.947143689483229	0.759800382495284	0.0640141231056419	0.148312108047143	0.447494694338328	0.292581228056718	0.461345472645956	0.449446205410148	0.416601552520218	0.562919137036757	-0.565349136593919	0.136993836603881	0.376731226145284	0.283633304008593	0.514710660635189	0.718323754195851	0.556154729032688	0.193564817910395	0.459822100188885	0.229251703784322	0.683689863755435	0.781122071113548
ACIV1F_000312	gene	346130	347662	-	sodium:solute symporter	-0.952604903645684	0.00303715390467586	0.0660884689657468	-0.517738060084339	0.090918749184376	0.345444777250642	-0.409268240762845	0.174019570671333	0.317886656968452	0.224506556392465	0.448996450672315	0.580451685279799	-1.85313092530021	7.06522559747512e-07	0.0000519389557436009	0.200508528090251	0.508214227155736	0.655449358873211	0.380820510417325	0.211892421323003	0.379730951097255	0.532583158893014	0.097760198130045	0.18858704887498	-2.5136378432332	2.80287317703113e-09	4.23545280084704E-07	0.229446213531402	0.450017290026256	0.666937183980599	0.204562251733194	0.503295785992789	0.747950803863046	-0.247866546630936	0.439722920454755	0.579479817653553
ACIV1F_000313	gene	347702	348583	-	N-acetylneuraminate lyase	-1.12627504481304	0.00750042052953368	0.112094196924899	-0.589558804320862	0.142596480898749	0.445874167575962	-0.307175644634104	0.432464415926081	0.595898283342928	-0.113176005981921	0.768167802608675	0.848369008016243	-1.74223786999213	0.000142935671959591	0.00321309940272799	-0.199704732439919	0.623810314225733	0.748792610191524	-0.410826787707099	0.334541919055697	0.503055613298185	-0.294668905132238	0.511219703346246	0.648864952450671	-3.08478660629325	6.55057813898609e-08	4.68883487843215E-06	0.155837181430461	0.698563426834212	0.844110404704157	-0.120698204174001	0.772863763912712	0.902614614788569	-0.751275379340045	0.0996811590728228	0.196473009187013
ACIV1F_000314	gene	348741	349601	+	ROK family protein	-0.299694695126959	0.327368776073608	0.680766873792213	-0.933618700166975	0.00375041813630214	0.0425047388780909	0.290046601670773	0.314724035008632	0.489450757703533	-0.269910934418275	0.341624258329312	0.475790057683425	-1.34461594920098	0.000180397829011749	0.00374566484665616	-1.0784353578926	0.0022542856188691	0.0114396583644104	-1.45052312102153	0.000455972897332462	0.00328977793300874	-1.67961287305801	0.000220851951815777	0.00118953922562161	-1.32211426392402	0.00023835326397501	0.00459802041143282	-0.660935272945073	0.0480908589403348	0.164589710442594	-0.356762050238835	0.296154450965578	0.567363393165318	-1.28027067675329	0.00112429567612489	0.00573749388191316
ACIV1F_000315	gene	349879	350679	-	MurR/RpiR family transcriptional regulator	-0.543662941975673	0.00557795660274051	0.0948252622465886	-0.71707008404925	0.000421825003544525	0.00840441729000343	-0.621835547488804	0.00175807294147057	0.0101098486274841	-0.854173597680579	4.06901596823855e-05	0.000365271400449137	-0.763653434897222	0.000203247372207513	0.00412561830152564	-0.696339549564345	0.000776331673596133	0.00488801424116084	-0.496361210115389	0.0141620578907134	0.0537999964563413	-0.844706319947271	0.000211938555926459	0.00115294574423994	-0.494017286890606	0.0110396089305857	0.083345002607831	-0.069011184985443	0.714754732294655	0.853824510897707	-0.0931841798756861	0.627908044487735	0.830234941798367	-0.744378894491465	0.000569525552796625	0.0034733396941857
ACIV1F_000316	gene	350819	351487	+	N-acetylmannosamine-6-phosphate 2-epimerase	0.0122174137000929	0.956652672973575	0.990142796989392	-0.32896380968366	0.154692163842183	0.463135422594492	0.369676591263691	0.101053662103333	0.219134183994997	-0.208740948100797	0.347922702851084	0.482339323014754	-0.435524763247158	0.0613169067802668	0.259455870449333	0.04903527369071	0.833224063761433	0.900782771633982	-0.277841948140468	0.255088545585647	0.420509602419976	-0.431954237616434	0.100651835597299	0.19212139847344	-0.761061699322927	0.00203673064529417	0.0241917351755465	-0.188120489409032	0.430393785360084	0.652020374112669	-0.140318536788074	0.565159725000946	0.789945761563501	-1.04254382526166	0.000243409054438373	0.0016976221232625
ACIV1F_000317	gene	351614	352927	-	YjiH family protein	-0.612976644215469	0.147662968198205	0.512311274007358	0.10662957167496	0.779870827779731	0.926689836743288	-0.283192364923279	0.414364431126668	0.57799103394367	0.183212095970928	0.595863489514222	0.709920583214492	-0.267838957399148	0.505304972290633	0.799479650244447	0.492812677917955	0.227915193499623	0.379393712557512	0.531246592804084	0.156882022401281	0.309541614996066	0.803324817543036	0.0654831790399711	0.139043128016176	-0.0128451126360131	0.974215137185132	0.990899939701787	0.755146904587678	0.0638385761204879	0.198446773768831	-0.198798320121202	0.627204979697554	0.830234941798367	0.812816226471658	0.0482398620719875	0.1129194705988
ACIV1F_000318	pseudogene	353345	355276	+	YSIRK domain-containing triacylglycerol lipase Lip2/Geh	0.669225496364595	0.000343432753289256	0.0255474353881335	0.684537143641146	0.000258650928598563	0.00606491832575941	1.2011626129321	1.99955098111875e-08	9.88868848844181E-07	0.863070258123449	1.01020334501824e-05	0.000122752131231931	0.694069913541679	0.000221256024639362	0.00432961429510119	0.565657154715908	0.0021197567650006	0.0108582644082893	1.11001620601414	1.37021747663363e-07	4.32934009070725E-06	1.06663996761873	4.28291685090002e-07	5.49506312945662E-06	0.461920006841966	0.00997489573060308	0.077932946788848	0.561264442347761	0.00230967616687325	0.0190373308299856	0.671456712253453	0.00040745395208833	0.00467626476658336	0.320263832440733	0.0767223423505617	0.160774091828604
ACIV1F_000319	gene	355370	356575	-	tyrosine-type recombinase/integrase	0.336449221043596	0.0421769892569437	0.285376643728574	0.690122616906613	0.000106938691645325	0.00312766926102455	0.547068008797696	0.00138240423300033	0.00839316855750202	0.856018779223213	4.24171097966441e-06	0.0000611093781848716	0.315102948777837	0.0560817798362743	0.245606326195844	0.648599450854923	0.000277385804709366	0.00219328310700429	0.871120550290776	3.98089645783251e-06	0.0000644284212698072	0.948813097405583	1.91750042442005e-06	0.0000196075231369268	0.0361843851450189	0.823081077177086	0.926647570331819	0.501179855775371	0.00386362158611312	0.0280990660808227	0.516636038017214	0.00316583404341606	0.0269095893690365	0.869385664666738	6.76595215161357e-06	0.0000757341146188844
ACIV1F_000320	gene	356701	356880	+	excisionase	0.295162038402217	0.198471239382805	0.578219179942176	0.202727858824837	0.38296644665005	0.705737625262965	0.887361825430862	0.000254658367281043	0.00223442180324012	-0.0479947290201479	0.831518779939077	0.89400491068305	-0.0720566223723091	0.754680946555851	0.909169003077216	0.37091565424195	0.129554327892298	0.254821963659873	0.308555439847068	0.227723732377953	0.396337901208619	-0.124632391740894	0.775220118994313	0.855320204477779	-0.155193286967598	0.505718808833678	0.735590994667169	0.191465851956802	0.443754355678855	0.661738951450924	0.031628637545223	0.926288600516528	0.969141032871947	0.322169956472095	0.219760319204283	0.356353981048586
ACIV1F_000321	gene	356860	357792	-	hypothetical protein	0.167682575265032	0.218093298366151	0.601065250033815	0.377269516051077	0.00747829979664843	0.0677697516155662	0.586200621691062	8.15585359128528e-05	0.000856522075995983	0.353234560995741	0.0116852287406646	0.0339084474652921	0.242508986292276	0.0775928800364496	0.296839147256179	0.228323564711642	0.0996182184286575	0.209460826946452	0.426331263415998	0.00328174443811773	0.0168421601352457	0.365468533209754	0.013501068801262	0.0390254060992907	0.3397071563046	0.0152830085838206	0.101378467999141	-0.00477868277776281	0.972241818722255	0.986478852357243	0.0196243670521407	0.887546732712454	0.956441877507518	0.402363337283355	0.00611305877274471	0.0221405058080767
ACIV1F_000322	gene	357824	358462	-	XRE family transcriptional regulator	0.0950280487909301	0.672633254519759	0.875807779939562	0.37250101064224	0.0983732818076585	0.364324358095096	0.333822753737612	0.134452376097527	0.263234779086847	1.13437124318716	1.06156732700469e-05	0.000128083140280355	0.230714973887468	0.306059139782731	0.643381965052349	0.253120312065773	0.265788692520208	0.421284854390919	0.0666506271378875	0.772002320584095	0.864213318711018	0.607589341246225	0.0204655704040209	0.0554445732061125	0.0300604308435415	0.893690850664571	0.959102861484523	-0.491697911689489	0.0405091803968346	0.150525916228675	-0.242606851964566	0.306005094184372	0.577608505330668	1.04540541184444	8.93423773161427e-05	0.000725406765074352
ACIV1F_000323	gene	358652	358906	+	helix-turn-helix transcriptional regulator	-0.36425985528126	0.470038245307611	0.755956983973015	0.531209583494735	0.302805539787849	0.637485346921788	0.17431298819816	0.727164249721529	0.822064322212203	0.83026518130838	0.12751452870272	0.22023404272832	0.606518416802163	0.158582518387498	0.45346988271823	1.73954291297271	0.000833349529839795	0.00516335016210533	2.24433966050537	2.73900835127175e-05	0.000313029525859628	2.04767688719471	0.00531363411286632	0.0177121137095544	-0.2706487519318	0.593063436569196	0.795942978536624	1.39168028009169	0.0140658138606705	0.0727395122350177	1.49049339723489	0.0127242048961385	0.0791987123970179	2.13784062420458	0.0012952510770955	0.00638725515979851
ACIV1F_000324	gene	358922	359125	+	hypothetical protein	0.228923972666843	0.418307407398085	0.730761816392288	0.267941156816376	0.350567857788504	0.686003290060958	0.716475713875952	0.0139122426323594	0.0516957649727016	0.164150782583539	0.565629534412195	0.685744144182943	0.0924230356968728	0.743160775353632	0.905245597438687	1.12876988307755	0.00032352454818898	0.00247883597485641	1.34366873357339	3.44173140158787e-05	0.000381490801188023	2.19010105477454	7.22152145448955e-09	1.7387581212174E-07	0.503612048689287	0.0787307044677095	0.284770633181077	1.64587459671468	1.16567306568586e-06	0.0000307828227054906	1.56630237205153	3.05156623975365e-06	0.0000645213716433153	1.40758268432045	2.77522462928121e-05	0.00025763177445887
ACIV1F_000325	gene	359122	359256	-	hypothetical protein
ACIV1F_000326	gene	359313	360101	+	phage antirepressor KilAC domain-containing protein	-0.0416898948286892	0.838406321540951	0.949334615424207	0.115125815418455	0.575506613210253	0.835313760902821	0.696615863849175	0.0014526115673626	0.00868374387522256	0.494332371793647	0.0205619351705106	0.0526137946037525	0.126298222717748	0.536586408402533	0.81252508149877	1.11489124579729	3.37548516997838e-06	0.0000784728176268479	1.45721452841326	2.04993221789311e-08	9.95681362976655E-07	1.96185950194545	2.91889056377545e-11	1.84636798452773E-09	0.303406161241514	0.142345241629991	0.382210323034132	1.60010191383156	2.30619401609131e-09	2.2403027584887E-07	1.63457549861928	1.57328853584749e-09	1.1565796804068E-07	1.7027152973994	8.50278965556578e-10	2.7532842694213E-08
ACIV1F_000327	gene	360118	360312	+	hypothetical protein	0.0225632823862462	0.975327509705573	0.993983970603584	0.278242228574377	0.723769852830655	0.908365598318201	1.22824110231409	0.0606228744659309	0.153389970741704	0.797757802431641	0.287130557991828	0.41433396415137	0.488555467935039	0.468476015515351	0.77747583386772	2.71478792171227	0.000117346233181359	0.00116916393499376	1.78699343072324	0.0217681529337499	0.0735520198506828	1.54593442997747	0.151727623136425	0.264381252358153	0.768816001735407	0.246540595169246	0.518631414431824	1.44345187910412	0.0740465340346269	0.219158403236328	1.72793217077579	0.0299797250809279	0.142560930454762	2.79302889172382	0.000859732006467152	0.00478214940202588
ACIV1F_000328	gene	360366	361118	+	phage antirepressor KilAC domain-containing protein	-0.205521509868782	0.206319301115871	0.589233209154445	-0.000859532483599723	0.995754088800004	0.999059801378093	0.210599962466293	0.196146036713137	0.347432714208106	0.611194587695776	0.000545371291281182	0.0028472359160937	-0.0586490145017577	0.71479239412731	0.896341494919141	1.3334945524537	4.61594041120938e-10	1.25553579184895E-07	1.48654911996801	3.55358275897012e-11	1.07397167826652E-08	1.99970572040104	2.35068651515575e-14	5.06817200959006E-12	-0.109566054557446	0.496636135299652	0.730453166471601	1.58115038575904	5.80291488577077e-12	3.1567856978593E-09	1.71732916688498	7.19871001772283e-13	3.91609824964122E-10	2.01813525585222	1.30045414883709e-14	3.93026142759654E-12
ACIV1F_000329	gene	361131	361391	+	transcriptional regulator	-0.570912388107429	0.0793931899433369	0.396237571827296	-0.150260161454282	0.637087187331816	0.868643136296354	0.0395765952716276	0.900717989327755	0.938695296258757	0.672662062552653	0.0458949624493062	0.0984497617209092	-0.079805105154272	0.799086964228995	0.929647794141517	1.65004905382685	5.97673383233906e-06	0.000122230947548588	1.90640439795176	5.78009637119401e-07	0.0000129932744873121	2.61635629566474	2.86863706304284e-09	8.30073703348565E-08	-0.223763035573622	0.479553890085623	0.717396193683848	1.39579506654604	7.89153032818063e-05	0.00117939354355227	1.74198105624514	3.2485122525944e-06	0.0000674500253973798	3.35872710443289	3.85294812114985e-12	2.9942911112936E-10
ACIV1F_000330	pseudogene	361415	361570	-	hypothetical protein	0.153045394233343	0.575729980540463	0.819458685018346	-0.38692709406966	0.171151599340341	0.487211883923003	0.651892166848106	0.0211400206328686	0.0704282818887218	-0.261243837480256	0.353044695822727	0.487700138465119	0.14766959391523	0.588444972977291	0.841962296948045	0.433675438253425	0.128370586748423	0.253203767915671	0.707184099813348	0.018362269590345	0.0650342084482349	0.437903513700222	0.176219752877676	0.29808316407169	0.260177187970197	0.342703677698263	0.616503970462484	0.906746996433269	0.0022549455347404	0.0186427108039328	0.932280594490355	0.00240799456271264	0.0218324840352612	0.493589356375012	0.109869415738006	0.212130329570928
ACIV1F_000331	gene	361625	361864	+	hypothetical protein	-0.580828543562533	0.0814504199644045	0.399238835193763	-0.209178067157771	0.524584091662194	0.801611645686049	-0.52179859256116	0.123469512841564	0.248952612994109	0.618225709030276	0.0749406797549684	0.146120895292842	-0.298329993626549	0.358263496213543	0.703085649134802	0.335234250170048	0.317689567192738	0.4763592187234	0.67113147633592	0.0534385415012157	0.14506270746837	1.12097648451911	0.00613160845866772	0.0200697653520773	-0.0861311960887014	0.788822068133289	0.91178693504928	0.183678135946373	0.587014094681232	0.77092711581356	0.214504207354881	0.541891299532397	0.77366967214215	0.808770371008365	0.040650155536982	0.0989869499199563
ACIV1F_000332	gene	362192	362905	+	BRO family protein	-0.0203892928544224	0.929165424864332	0.979965085549043	0.0369204667738628	0.873549157967842	0.961221350869959	0.555024664068218	0.0195990609795209	0.0667202075898582	0.938403615396454	0.000406963086858178	0.00229860628442311	0.166365006444586	0.464128515809185	0.777358105296172	1.36568546860608	5.22448673473356e-07	0.0000215312180582959	1.78904739495748	2.94882675403543e-09	2.43141849502726E-07	2.71880385108394	7.07579861170942e-13	7.69846888953985E-11	0.181821335527717	0.426240087254028	0.682385542866954	1.60548117752692	1.85685996747161e-08	1.05222064823391E-06	1.68773932816786	1.56218706491338e-08	8.3316643462047E-07	2.93451868626028	2.21579550429031e-14	5.47905797424514E-12
ACIV1F_000333	gene	363069	363299	-	hypothetical protein	0.106090727096505	0.698409196054423	0.888943852722523	0.267290102107066	0.349034315083906	0.684479695045583	0.746842900093491	0.00908152216057458	0.0370674013677061	0.429262667874449	0.141228328199977	0.237417214279318	0.034211612679707	0.900465448931425	0.970506143003168	1.78876802207087	9.50061185229981e-08	7.40574649986522E-06	1.3665431632752	3.47829848142021e-05	0.000381490801188023	1.73451089886475	5.52442286783024e-06	0.0000497563913923783	0.476801781180115	0.0819928140418611	0.286787674021553	1.04565375551327	0.000853747975497529	0.00863269328384119	1.48923303594868	9.23269708319017e-06	0.000169682000447819	1.57126337649024	1.38249110343233e-05	0.000139790921982749
ACIV1F_000334	gene	363358	363621	+	helix-turn-helix domain-containing protein	-0.567675674748094	0.249816164259522	0.617166182366847	0.0870506075785269	0.84106746533503	0.945212268897992	0.920355650218071	0.0473002279204646	0.129875304589357	1.63883253755265	0.00272220668829705	0.0104287354819267	0.613834631905765	0.158853515241047	0.45346988271823	1.63135127606011	0.000281291102230456	0.00220493313563931	2.25565293293044	1.81342587988863e-05	0.000222185513211579	2.17214313525403	0.00287637021942749	0.0106445265263167	0.417612000788709	0.345751766570468	0.617089767107397	0.558210928559511	0.238525543700815	0.463090277563325	1.91164533663632	0.000336463523811941	0.00396182157908433	3.32960180217006	2.34421376850803e-07	3.75074202961285E-06
ACIV1F_000335	gene	363633	363794	+	DUF1270 domain-containing protein	0.156069427869403	0.657962680949951	0.865405460437074	-0.0405137617893618	0.91204161211415	0.974289013575077	0.977554675671108	0.00541573654553991	0.0249820934403523	1.20770740594367	0.00190138509816766	0.00774216686679047	0.075435742776344	0.8264812820256	0.943887380073777	0.844161829379079	0.0271244016132522	0.0792463720601997	1.40626532019391	0.000663303445816126	0.0045445475380853	1.695822873589	0.00337846337616206	0.0122199739137777	0.415755397565501	0.221320177369331	0.491822616376291	1.25089398783936	0.00132059412565718	0.0125157352675524	1.57756679728361	0.000156629370082606	0.00205812505615791	1.74814768818105	0.000756186166794405	0.00433929614700587
ACIV1F_000336	gene	363888	364148	+	DUF1108 family protein	-0.726614567808774	0.316209822498656	0.673073738353995	-0.143925091689818	0.833543083702176	0.943895581877568	-0.155081987599734	0.811143790986675	0.883575128478223	1.47517201987247	0.0670212615266487	0.133551524800355	-0.0214574582039865	0.973804822909775	0.991986340551929	2.3121822138422	0.00021900887187174	0.00187328343236206	1.94286446192162	0.00285469777207421	0.0149036044914431	3.43811808158327	0.000256371917316958	0.00135404197107209	0.00986053775906906	0.987434643841932	0.995813425683952	0.200342291284913	0.796761606474776	0.901869150899455	0.901402264761181	0.222311188142531	0.49025361971678	4.06144355318402	2.18503958940866e-06	0.0000264147008141847
ACIV1F_000337	gene	364163	364642	+	siphovirus Gp157 family protein	-0.235942954403064	0.442683006574353	0.740687591021417	-0.143925091689818	0.153155612734365	0.461498545057488	0.311835595090396	0.359336804242456	0.530905001379403	0.872485236702468	0.0122739045632652	0.0351280311917808	-0.0154049791160446	0.975802352443569	0.992395043658281	1.67057288886582	2.45033383114854e-06	0.0000634753144830859	2.15455891534674	8.1733502815535e-08	2.81411553997791E-06	2.34743459735844	3.26790736020041e-07	4.37867390135227E-06	-0.421613502111494	0.181938954460345	0.446637144523591	1.64849500515507	4.12323272338116e-06	0.0000926875455173285	2.17556622872449	8.33317717338602e-08	3.14808915439028E-06	2.43880427436525	3.29192842117701e-08	6.70935536822023E-07
ACIV1F_000338	gene	364642	365280	+	ERF family protein	-0.0153041693248392	0.964121662300795	0.992609286555434	-0.143925091689818	0.621938774091877	0.865748958817761	0.511009083911566	0.133200521535027	0.262350049656243	0.195263501243897	0.590647347711286	0.706180565175691	-0.00980655506927252	0.976916307497201	0.992395043658281	1.71819843327695	1.34042947224818e-05	0.000220967767546367	1.56611842495751	5.43281255503595e-05	0.00055553571991345	2.4697473679532	1.00168623701493e-07	1.59332547642142E-06	0.354626227916136	0.293539475032932	0.56746792614753	1.81940511532849	5.5531841417942e-06	0.000117404450906528	1.51018043814331	0.000110331527280691	0.0015156654252701	2.02035052533967	3.74423877298902e-06	0.0000440880063312992
ACIV1F_000339	gene	365280	365705	+	single-stranded DNA-binding protein	0.311740695306875	0.348471939745409	0.691856697888695	-0.143925091689818	0.466871027375141	0.767768557714863	-0.143390602138864	0.666474325262737	0.782538585038732	0.246993362010143	0.470403037692343	0.599857600807863	0.421116644624746	0.20016809986923	0.506471843390051	0.828613846545372	0.0253930727309756	0.0753419812502706	0.406598969352652	0.264850967568841	0.43266944852087	0.558957089007839	0.341860357562773	0.48888547453772	0.454892840570275	0.169334085281646	0.427923435175168	1.48776580049209	8.43540674379712e-05	0.00124697317082218	0.50780955995763	0.159158697735368	0.412985445929122	1.1516522691231	0.0117788466170109	0.0373844373375376
ACIV1F_000340	gene	365719	366393	+	putative HNHc nuclease	0.155817599350573	0.457056536678781	0.747560901843828	-0.143925091689818	0.412205567836155	0.730694730449975	0.320453140044125	0.132100741802292	0.260753600153224	0.189966711644503	0.374901566627363	0.511143990589688	0.181628211880413	0.385121256674798	0.722175296737403	1.17799883345979	2.25256595307572e-06	0.000059485236819087	1.29878146965491	4.60719568045613e-07	0.0000108030795265868	1.84879823117726	5.88810337078779e-10	2.10732120638721E-08	0.345317279915319	0.10250363718237	0.320103206815207	1.74438526554697	4.37557988712054e-10	6.26398804893046E-08	1.60847936402191	4.60900896746329e-09	2.78588986477781E-07	1.43018305435144	1.61678526364457e-07	0.0000026979484154069
ACIV1F_000341	gene	366475	367230	-	hypothetical protein	0.0100635670191588	0.951056224979673	0.988652348092419	-0.143925091689818	0.0879788185243268	0.340886590293688	0.143451825578482	0.383528773159855	0.553486775422708	-0.652739920727759	0.000287753044673841	0.00174707205694832	0.0729803879635235	0.656353146116836	0.877077689547439	0.884176553114493	3.70919805254611e-06	0.0000840751558577119	1.08229193292164	8.9892183986648e-08	3.05633425554603E-06	0.470020672348942	0.00771984611907523	0.0243596072434856	0.42853226615172	0.0121231411148624	0.0891214698173671	1.15220434546913	2.25534922912038e-08	1.22690998064149E-06	1.11474044615277	5.03357986211912e-08	0.000002281889537494	0.57448969244751	0.001285792743318	0.00637041213447171
ACIV1F_000342	gene	367295	368065	+	conserved phage C-terminal domain-containing protein	-0.14614420728001	0.601460937427197	0.833404864901668	-0.143925091689818	0.440187386086952	0.751044249687829	0.261543225023424	0.35788837199447	0.530493935599433	0.977015998608425	0.00242818304593445	0.00946226058014572	0.180500458507539	0.509945905249591	0.801764660276814	1.23647881200354	0.000101816426769617	0.00104367389918286	1.5385593152514	4.383363950178e-06	0.0000693183136307219	2.0791869939951	4.96791793982351e-07	0.0000060868183767207	0.0174441447485531	0.949813151950825	0.980078338210224	1.36980471764403	2.5918357108542e-05	0.000440612070845213	1.65276084393128	1.28170550936986e-06	0.000032279990606352	2.27113865940929	2.36842630900012e-08	5.03290590662525E-07
ACIV1F_000343	gene	368076	368849	+	ATP-binding protein	-0.281047148566022	0.386338470885414	0.711316742149618	-0.143925091689818	0.435518115511674	0.746916314118381	0.0431716306901483	0.895799579733204	0.937026125494207	0.849217985396046	0.0211620368069346	0.053744855382691	0.242686910146451	0.434741548162375	0.758480579253031	1.36592013632943	9.57530562733541e-05	0.00100551927884445	1.95352717895163	3.84940948155936e-07	9.60586586223988E-06	2.25687209703492	1.88864442764786e-06	0.0000193853314837818	-0.037381149053684	0.906266992075965	0.961906182292059	1.42174674859835	6.22723698828736e-05	0.000946261709952046	1.80704126710085	2.18072909444159e-06	0.0000474526650950491	2.63184053263597	1.40827365996447e-08	3.19208696258614E-07
ACIV1F_000344	gene	368843	369004	+	hypothetical protein
ACIV1F_000345	gene	369017	369238	+	DUF3269 family protein	-0.206914667159195	0.60477222268014	0.8346221104383	-0.0181828392327531	0.96470420326085	0.989813441293667	0.279206691862849	0.472007127269497	0.629034486121034	0.483987316582535	0.261400409127458	0.384745190923531	-0.0528979006234422	0.892215187444845	0.965882410990466	1.28508050279368	0.00236812740994089	0.0119062967745642	1.41738996337256	0.0012591600297458	0.00787336846185881	1.66603223369418	0.00296481120366001	0.0109124309525781	-0.085862170950224	0.827987665104099	0.927478855542212	1.37217150317075	0.0014576819286875	0.0134403215119661	1.59820032940648	0.000289916493742703	0.00353620117928319	2.15831219127539	3.05236344757547e-05	0.000279543049744285
ACIV1F_000346	gene	369248	369652	+	DUF1064 domain-containing protein	-0.735897562028583	0.081609114841078	0.399238835193763	0.12391326791503	0.754568648923734	0.918815729693978	0.601198594055747	0.15051949990009	0.286703809333505	1.2317261427955	0.0052523528323066	0.0177030975264857	0.0829842928633846	0.827975571646849	0.943887380073777	1.17707395296502	0.0045243172136337	0.0197829624019373	1.98119670439513	2.95664419813763e-05	0.000335479107533136	2.13020989762657	0.000150067123043127	0.000845098498296698	-0.344882125033703	0.389806413245731	0.647693001849963	0.968316452406344	0.0216784124656188	0.0999411557737004	1.97331764514292	3.65250105335544e-05	0.000564477435518569	2.01000005547223	0.000169081666279978	0.00122968484567257
ACIV1F_000347	gene	369657	369842	+	DUF3113 family protein	0.18792768131104	0.744959544385024	0.9037867799854	0.713092368720588	0.236359759640534	0.559834996477448	0.533808177058578	0.31914689547972	0.494594375236824	1.86305703594192	0.00406348333741254	0.0146006270512049	0.747220149219867	0.170603204372735	0.469350975857694	1.72280423872343	0.00520779040142561	0.0222024919935386	1.42525827766831	0.0215647554017661	0.0733201683660046	2.10902831636059	0.0266435647402759	0.0674020653108532	-0.177557642507433	0.788368637415092	0.91178693504928	1.49899526834988	0.0207255849737881	0.0970285561595587	0.62400012060481	0.378592066433393	0.647763578238802	2.87530753713679	0.000261398915142316	0.00179094470827985
ACIV1F_000348	gene	369843	370205	+	SA1788 family PVL leukocidin-associated protein	0.376131771709585	0.39795833966091	0.721525874150435	-0.179624062037921	0.714461869057235	0.907424289755314	1.15010149375401	0.00819288503802301	0.0342314090682375	0.364562649597034	0.435767585458996	0.570398379426598	-0.0981100125591183	0.831006562842061	0.944562411588135	1.31023062547753	0.00710214189635742	0.0281191061980963	0.716160253405525	0.173942931734406	0.332951987556357	2.23742134640975	0.000103806872807828	0.000617843969447028	0.583485352471172	0.186672146114512	0.450930939104328	1.36030437288342	0.00612592137469217	0.0398624548783797	1.30005800605514	0.010615953487588	0.0685876329839413	1.43912041098399	0.0114814007979229	0.0368706141326449
ACIV1F_000349	gene	370205	370459	+	DUF3310 domain-containing protein	-0.415558540070649	0.0462512687643128	0.301331356093263	0.152515760091688	0.452936738554721	0.758613256692637	0.46677498786318	0.0232288827471402	0.0756677378110436	0.789839769152401	0.00033696495399872	0.00198816632294256	-0.147726981002572	0.46394290769131	0.777358105296172	1.01331546903108	9.23876797626523e-06	0.00016556511384686	1.16948250811001	2.53787303175254e-06	0.0000442500938869674	1.82355705096464	1.31606186421009e-09	4.26153365553744E-08	-0.187041628199912	0.362046122821021	0.630855511898255	1.33470790129228	4.66063310263485e-08	2.34757815540126E-06	1.34935760958794	1.56117336337915e-07	5.51676668577128E-06	1.72223164475976	2.29971629571099e-09	6.65449821737647E-08
ACIV1F_000350	gene	370459	370707	+	SAV1978 family virulence-associated passenger protein	-0.307698184373384	0.189717507245904	0.572732097346124	-0.0489408197465996	0.834893697708471	0.944153830379187	0.541674018142231	0.0214731536995207	0.0713149915295438	0.149237348172302	0.524520002883782	0.649382980356799	-0.175321178757052	0.44700279827844	0.764684032275068	0.851867081258376	0.000811455820598537	0.00503917769869411	1.3420006135201	1.36884929786136e-06	0.0000264944137462504	1.62409003302156	1.45905325627996e-07	2.18056310828654E-06	0.0461165225642415	0.840377055199579	0.932609379903246	1.49214410968684	1.25686666927731e-07	5.51399571037788E-06	1.55835386358947	7.2169704000693e-08	2.88678816002772E-06	1.43800507926629	9.3902735805404e-07	0.0000125203647740539
ACIV1F_000351	gene	370720	371121	+	hypothetical protein	0.26818414563247	0.381595601740664	0.710431236642441	-0.146746688316479	0.635310016545178	0.86749158885687	0.675919950121715	0.0251419464873355	0.0804542287594736	0.861250510138108	0.00631244668705025	0.0205381040535606	0.39492101603994	0.193312376645506	0.498343542950981	1.32041978452707	4.90621017736194e-05	0.000580212681844542	1.01378575795715	0.00390932038545175	0.0193680640643255	1.10160178938638	0.0109193533211935	0.0325275462041038	0.419496292661203	0.1702186831142	0.427923435175168	1.33275332762097	5.74127745113111e-05	0.000887288333356626	1.28153456183776	0.000326018378548367	0.00387235803341292	1.68192674219817	1.71306734763761e-05	0.000169437934020884
ACIV1F_000352	gene	371118	371402	+	hypothetical protein	0.180113151036479	0.677840751790585	0.878944072037901	0.113720663442283	0.801193434934815	0.934030114580726	1.45084660647788	0.000855709044385858	0.00586279244516255	1.01119090057448	0.0255810118472867	0.0628153103465108	0.371390233157881	0.380461774285325	0.718874193629452	1.56556979010215	0.000658338337827739	0.00434631135653265	1.39264472081244	0.0069824969921786	0.0307818343901553	1.60887106141647	0.00884783933797009	0.0274101628693379	0.110144724329119	0.801550219662677	0.916349995838558	1.4073799598534	0.00289417388939546	0.0228068305566451	1.7548847594285	0.000644566620045539	0.00701288482609546	1.79827786307586	0.00148251004597332	0.00706814026933831
ACIV1F_000353	pseudogene	371395	371520	+	DUF1024 family protein
ACIV1F_000354	gene	371877	372287	+	acetyltransferase	-0.583086061490356	0.0487297681231401	0.305785240940818	-0.262592156263865	0.366852838715521	0.698008935675522	0.106945508670482	0.703843386772272	0.808192254425449	0.630692270641078	0.0430999714992667	0.0941158289949088	-0.155789833296096	0.578048368173395	0.834276099352065	1.3479844709928	2.07186586433001e-05	0.000307949461802056	1.49710924413636	5.5422832389856e-06	0.0000846910697193305	2.51866140510543	1.72223989301178e-09	5.48218284433967E-08	-0.000489427599602178	0.998626485290382	0.998667786041859	1.46563576459189	6.10749493379619e-06	0.00012778758630712	1.40961925322505	1.8498067601343e-05	0.000310584838738598	2.97826021374493	4.7525141738752e-12	3.49374014944339E-10
ACIV1F_000355	gene	372280	372816	+	dUTP diphosphatase	-0.507440326549698	0.263602108657142	0.627341047115938	-0.296495807428924	0.515521448839033	0.797257329349991	-0.00674739163058457	0.987765198652331	0.995907661765392	1.16106280319735	0.0199930771879626	0.0517519432206347	0.144770710694198	0.730851596297967	0.899509656982113	1.23015283315501	0.00618861274839769	0.0254275327426612	1.79218367659198	0.000199832723090528	0.00161769347263761	1.87317232652444	0.00434395733477273	0.0151094168166008	-0.0642145069063924	0.882048393220328	0.953626923876972	0.877620820948783	0.0591146884884619	0.189613151755444	1.47766027633351	0.002584684551961	0.0229749737952089	3.13126395220253	1.32751558800072e-07	0.0000022709700624918
ACIV1F_000356	gene	372853	373098	+	hypothetical protein
ACIV1F_000357	gene	373095	373301	+	DUF1381 domain-containing protein	-0.222344365708552	0.647286005387825	0.857583017367211	0.323398305929245	0.515872389579406	0.797257329349991	0.136239747765549	0.771726128691413	0.854332547839089	0.72131861398489	0.16902629624453	0.27398779844167	-0.365668562912896	0.443823243310064	0.763194459007749	0.420412519771488	0.434653120953331	0.590242880176266	-0.255484974621729	0.730646322944278	0.836078249225257	0.86389774301899	0.339867248366512	0.486601480587097	0.259576662925482	0.52665635119541	0.752394087304609	0.552847331052767	0.338194494838348	0.564349095681169	-0.0336070292102643	0.955048234205047	0.982500452737416	2.09581050682351	0.00102844967965239	0.00539829551857625
ACIV1F_000358	gene	373298	373447	+	transcriptional regulator	-0.719663847111579	0.173756559332244	0.550132626306655	-0.268391831013148	0.593794526627341	0.848723653403242	0.149551227074879	0.724998260798974	0.820638896950981	0.616731247139445	0.237171492809055	0.355822647788544	0.40738923329579	0.371299368006242	0.715349687135527	1.31956142134743	0.00675084286216222	0.027172930640093	-0.00298050552144565	0.995917337713309	0.996800746339526	2.04758547465181	0.00237623902987035	0.00906503528926698	-0.23048773642066	0.664065749435087	0.84083724659592	0.631076433845984	0.231249435689863	0.456457521826145	0.639233746789889	0.212135277209765	0.477655591068345	1.81758695638362	0.00456449207692289	0.0175111684756421
ACIV1F_000359	gene	373606	374256	+	hypothetical protein	-0.337605259274211	0.517865043584913	0.783880073637482	1.07905338637141	0.0912931745063226	0.346053810593988	0.91616985026626	0.0798611825135454	0.18753990651528	-0.459385659721097	0.377255707659741	0.513324424629563	0.407051724362571	0.395579302879816	0.729174924289667	1.3431959007643	0.0546068051062319	0.133376106674418	0.725861819128098	0.28278440502209	0.452521505991637	0.298545227311692	0.687729331787519	0.791296016269904	0.574933529496861	0.23054380677032	0.503273799691228	1.72288308617325	0.0132593426463502	0.0701661712024757	1.12497520025244	0.0827536567600871	0.276523275660242	0.111577650650215	0.872794323303489	0.914836439069553
ACIV1F_000360	gene	374256	374456	+	DUF1514 family protein	-0.732410469787132	0.215093549197271	0.597683762033004	0.0695814800722125	0.898299351951351	0.968824043341663	0.765586195887539	0.147533373381442	0.282640480550317	0.917411273014962	0.132842374267925	0.227109527346797	0.115103062955197	0.82979446202496	0.943973624720992	2.39385388065494	2.09933754258703e-05	0.000308659357612796	1.95129135743543	0.000823187636576604	0.00540838253982696	2.25590050237751	0.00282503423418206	0.0104973949685454	0.201056209839259	0.707860077819046	0.867500849312655	0.916285157710641	0.109215096954664	0.287575085882562	1.19331692803383	0.0503394284802894	0.199775864306815	3.57716042773043	2.68124483123888e-07	4.16695504986358E-06
ACIV1F_000361	gene	374484	374900	+	transcriptional regulator	-0.328315714830039	0.182643571848867	0.559483346841262	-0.160002459938312	0.515742920602315	0.797257329349991	0.100983825341876	0.677816942381895	0.78957690932709	0.562132120318935	0.0301187214350644	0.0711136478327909	-0.0107369440877194	0.964388763592838	0.989332995082558	1.01359571015635	0.000164946462001656	0.00150942024084045	1.36087742683943	2.35670767305418e-06	0.0000427349658047158	1.75884792613465	1.09496674364525e-07	1.71167215098568E-06	-0.286909038935755	0.242354561025511	0.516287499567765	1.01392921696589	0.000179425627884524	0.00236911508663061	1.30252317094547	5.67140884984257e-06	0.000112600234099064	2.49380198930745	7.33750810247032e-12	5.00724672636756E-10
ACIV1F_000362	gene	375132	375431	+	HNH endonuclease	-0.663960138824311	0.0789070134679002	0.394535067339501	-0.477108592906159	0.205497121153029	0.525825183006809	0.374055872541408	0.30342748659951	0.477341100954695	0.655298937073342	0.0995790426991343	0.180329558017074	-0.0809825582323676	0.817841718365936	0.939458747730829	1.38274706601608	0.000285462798172325	0.00221405208584969	1.82388946629295	1.25855957348637e-05	0.000166989367799167	3.34272485544383	2.5972280448095e-10	1.08684004336644E-08	-0.682963140638869	0.0715161061368016	0.26720303391772	1.06620705129174	0.00522321069521856	0.0356068498521165	1.73235259071866	3.54157243730081e-05	0.000550461544540469	2.66774050988314	5.37013432462106e-08	1.02543389967341E-06
ACIV1F_000363	gene	375562	375906	+	hypothetical protein	0.21491056349468	0.684209309941437	0.88117865674276	-0.253008803807631	0.61631387607326	0.862399324210825	0.393963607408146	0.386972632762288	0.556324292343248	0.669662182322241	0.220537417176124	0.338046771509486	0.476358524865448	0.353012478266083	0.699215613847272	1.47524122550059	0.00282852497311499	0.0136411133455191	1.43802601894106	0.00477077859403599	0.0225872644423071	3.27339685209052	6.14244093163848e-07	7.32782426932309E-06	0.751503708909565	0.140242625366572	0.38054597412241	1.21364275973163	0.0167086830178554	0.0827825460993929	0.732362251958136	0.178483529387692	0.442951824757775	2.74212120183182	1.20511797204212e-05	0.000126075036672352
ACIV1F_000364	gene	375903	377564	+	terminase large subunit	-0.851638857756688	0.000150011627924269	0.0190800686640641	-0.341352283083707	0.0995080753632994	0.364574409742599	-0.195896800721081	0.331109181713007	0.50596459228055	0.38537774583866	0.0747835922234782	0.145919204338494	-0.0541096256666937	0.783672981828679	0.921569611143108	1.17404186039184	7.84204913599664e-07	0.0000288248292566363	1.38238522799067	3.12766034201853e-08	1.30880555850621E-06	2.73849406519004	3.50056107179353e-15	1.36021801646834E-12	-0.192247554698894	0.335392185851306	0.611062908285806	1.66464042362779	3.47768663324364e-10	5.91206727651419E-08	1.5798436564593	1.49761632763367e-09	1.1565796804068E-07	2.58562563263787	1.23177809699769e-14	3.93026142759654E-12
ACIV1F_000365	gene	377580	378767	+	phage portal protein	-0.805175143516548	0.00776370046935549	0.114147379873767	0.0318704997205667	0.910383239127477	0.973365727369001	-0.151887632462226	0.597338858481705	0.732204459247516	0.793247777556813	0.0113738831835894	0.033337243813969	0.00604644984589638	0.982503284428514	0.993840487437995	1.45062271151319	6.4300205536666e-06	0.000126736636999805	1.84369450098991	9.94533449852901e-08	3.29894022390231E-06	2.66746152489508	2.5661630925953e-10	1.08684004336644E-08	0.0258398010283551	0.925508593130969	0.969602008943081	1.32868031278519	2.96547476863489e-05	0.000494852231330485	1.62391694939455	1.50116656424609e-06	0.0000355058526499946	3.02228767017497	3.50791124697247e-12	2.80632899757798E-10
ACIV1F_000366	gene	378751	379488	+	Clp protease ClpP	-0.487794215726977	0.124802480425279	0.479467156436101	-0.315175196666048	0.325577024756232	0.661860618338529	0.494814805260735	0.113030785755744	0.235048728788703	-0.116527403694864	0.719573459603041	0.810451267130548	-0.128989727449897	0.674820813890981	0.883158707164453	1.13741780606657	0.000776326471746262	0.00488801424116084	1.57028214869458	1.27757754321155e-05	0.000167874923552436	2.40396446789647	1.18455153577742e-08	2.59837111073758E-07	-0.05415542008428	0.86028477567949	0.943397820523548	1.58188477969237	9.63671904488776e-06	0.000189941129000686	1.7546707513394	2.00227461002858e-06	0.0000455619246550443	2.14016962810362	9.57626999869887e-08	1.72499697989807E-06
ACIV1F_000367	gene	379512	380657	+	phage major capsid protein	-0.521472041488849	0.0293315968553999	0.228520534250472	-0.248881139513009	0.289412112445061	0.624265181448931	0.0498822120637143	0.828851551963154	0.894633421166579	0.00622476673449226	0.979129727474676	0.991029791119539	-0.151889322019289	0.509296382472375	0.801764660276814	1.09112064614511	3.20559266205804e-05	0.000427412354941073	1.77922467390115	3.2084695854238e-09	2.43141849502726E-07	3.04039213244211	6.45551863503388e-15	1.95100118747691E-12	0.143459761222463	0.532008629514633	0.755646721817128	1.74272406177156	5.0343255848285e-09	4.0274604678628E-07	1.77972669445554	3.37050397421112e-09	2.23604166094006E-07	2.2339689891896	2.86065912295751e-11	1.58795771723356E-09
ACIV1F_000368	gene	380677	380961	+	hypothetical protein	-0.66545122064074	0.00638209900461963	0.104574152364852	-0.284943880459315	0.233841861326787	0.558919035860158	-0.151565715509311	0.514970243318649	0.663863969803968	0.188376779194982	0.444127736829522	0.576734088369288	-0.223688164109941	0.320510871124886	0.655974092896682	1.26902877495795	1.94079188925671e-06	0.00005498910352894	1.63303303184474	1.41387239736297e-08	7.1217276311616E-07	2.54982788807959	2.20148198074314e-12	1.93162289923269E-10	-0.160226759463128	0.476692331225207	0.716751321687431	1.6019019103791	1.59853127731331e-08	9.65575090081071E-07	1.87832532743771	4.22926171610369e-10	5.18949454378119E-08	2.30642545715085	1.90336880252505e-11	1.19378932620602E-09
ACIV1F_000369	gene	380951	381235	+	phage head-tail adapter protein	-0.667341306936352	0.265697384660868	0.627341047115938	-0.145298297038987	0.777316735724542	0.92610666717948	0.134434541316189	0.815882820472236	0.885201943232741	1.50361027544423	0.0164947845727805	0.0442917908104514	0.384155051996527	0.463518291271391	0.777358105296172	1.84457756912317	0.00027420792512049	0.00218083496002261	2.38739204800555	6.25279100863772e-05	0.000620715019835569	2.87233388130936	0.000215831064934047	0.00116944322035977	0.175209648950183	0.744443061995862	0.889277614681047	0.663608956919253	0.219042865026764	0.441330809535405	2.20565529774377	0.000255097224599373	0.00316833082607441	3.5354714397261	7.65926807351324e-07	0.0000105218228080586
ACIV1F_000370	gene	381219	381581	+	head-tail adaptor protein	-0.437744628722681	0.142684343129233	0.503760958332629	-0.102400585364438	0.739322960151444	0.912413090568025	0.0276496880802041	0.924950793870589	0.95406376918013	0.037386007253574	0.909293215140023	0.947252985515458	-0.105227400496875	0.713585728562857	0.896341494919141	1.35185274273218	4.86109259359045e-05	0.000579919818182721	1.37539837417675	4.51740097936447e-05	0.000476253126506641	2.92536797177872	5.1350855470063e-11	3.03639841040372E-09	0.219865400220738	0.439251504106748	0.691014511955093	1.83584148639881	2.12243247336116e-07	8.48972989344463E-06	1.68762224737842	1.35720503864287e-06	0.0000332576369829603	2.55408225124503	1.12215070960374e-09	3.48855666695542E-08
ACIV1F_000371	gene	381578	381982	+	HK97 gp10 family phage protein	-0.849909232804663	0.000567841188645246	0.032177667356564	-0.0955508485144287	0.673102272052122	0.880403323355943	-0.171011520437733	0.449403850518637	0.606639440898606	0.170026717369411	0.478422994858602	0.605809326410201	-0.221665651902873	0.316162716591369	0.651980734744901	1.37243511006775	2.92096424911371e-07	0.0000141875406385523	1.83624826607664	4.34243224820521e-10	6.58672650451148E-08	2.39162780757032	7.40699694756892e-12	5.30185044668091E-10	-0.231370809488858	0.297271811002054	0.571207583844169	1.59811686357727	1.16486776148368e-08	7.72790319813562E-07	1.78545659645188	1.01698479788061e-09	9.238099758279E-08	2.75296942156388	3.83519360332289e-14	6.81934299734176E-12
ACIV1F_000372	gene	381979	382386	+	hypothetical protein	-0.674908882241757	0.052759409642306	0.315559553261134	0.0168390641771569	0.959473680581982	0.9888455768767	0.16613697766428	0.607295509245991	0.738089269503617	1.151230653017	0.00380222749354041	0.0137710503094939	0.0327756816435157	0.917623570929197	0.974618720841885	2.04711603709906	6.78186657496818e-08	5.76458658872295E-06	1.89874319552026	5.91084628701966e-07	0.0000130711397566614	3.31277388069413	2.29190777113316e-10	1.05660832838681E-08	0.167923867777863	0.595846647515501	0.7975900006113	1.28564088336913	0.000365491686072926	0.00434121129309327	1.79337829127457	2.14847515676585e-06	0.0000471278421484121	3.36490014638248	4.12186321606276e-11	2.00163795171494E-09
ACIV1F_000373	gene	382387	383031	+	phage tail protein	0.532778144299671	0.318490326409846	0.675683330334561	-0.459968615188589	0.421526505971857	0.736385418268112	-0.76808835733032	0.101428235624847	0.219134183994997	0.152390638135284	0.762511416142458	0.84481916574643	0.726741796058204	0.151542878446058	0.444177402341895	1.45595270706889	0.002502454249339	0.0124132271435651	1.17596205311936	0.0125449571585363	0.0485869328108536	2.41835219592054	2.90462490110141e-05	0.000209010045793541	0.552643742681664	0.281689580159478	0.558878361459371	1.74625042624852	0.000377869844978354	0.00444937652961525	1.06951213758562	0.0345844524324926	0.155230545571584	2.14261505930648	9.34648300094779e-05	0.000748046976657293
ACIV1F_000374	pseudogene	383067	383297	+	Ig-like domain-containing protein	-0.00715658272412905	0.982306151842848	0.994874350899765	-0.502056373295166	0.136871082403466	0.436496515476242	-0.16133809144176	0.621408518359968	0.748156700852493	-0.310455296803269	0.394981354106205	0.532119506274828	0.133167285052396	0.675994102865124	0.883158707164453	1.13476742938692	0.000760260169491598	0.004854243335721	1.32005951382316	0.000278837578906455	0.00214248083227558	2.28628811125485	3.18125839328522e-07	0.0000043140579701418	0.49369827436697	0.11983350907345	0.351525837607156	1.62074410991171	4.88482930431527e-06	0.000108022241526322	1.6160177581349	1.2950291505984e-05	0.000227256728363075	2.28632184168619	1.00298988975748e-07	1.78309313734663E-06
ACIV1F_000375	gene	383347	383697	+	hypothetical protein	-0.847952375229044	0.000908734526208319	0.0369573006834543	-0.160643193027184	0.503985790442869	0.789400675675723	-0.229386130543987	0.341342488756849	0.514216538596368	0.225968908306492	0.375607622563913	0.511593757322905	-0.406543640546153	0.0828269949000612	0.306195713722753	1.23883893493307	4.69756605470162e-06	0.0000998232786624095	1.74133433960034	5.68482072286752e-09	3.43615830359993E-07	2.32820283789742	9.31519011428362e-11	4.9681013942846E-09	-0.675008388402265	0.0062534842767542	0.0557687778123653	1.4122474070682	4.59120702426295e-07	0.0000150458832602352	1.4181441015697	6.99781864497172e-07	0.0000194225170554317	2.35301076590853	2.97892999588801e-11	1.5887626644736E-09
ACIV1F_000376	gene	383751	383885	+	hypothetical protein
ACIV1F_000377	gene	383942	388471	+	phage tail tape measure protein	-0.340988405093004	0.15682697351838	0.525598572487777	-0.22206509168906	0.355616665171875	0.692310150436308	0.100604053461524	0.671193527205433	0.783881947895602	-0.0456342598360266	0.849694574473015	0.90527862399991	0.0181605621149981	0.938691648502986	0.9809420366979	0.962237221341206	0.000247014388142758	0.00204261841389852	1.31913761943594	2.51902019850248e-06	0.0000442183141152812	2.28961668457141	2.86637366208807e-11	1.84636798452773E-09	0.0208121810381556	0.929871824757735	0.970550552735915	1.63063434327209	4.2473706267201e-08	2.18060172563264E-06	1.59824432922129	6.68511152839521e-08	2.75507626624772E-06	2.10916173335303	1.87746226162797e-10	7.09582732832003E-09
ACIV1F_000378	gene	388468	389952	+	phage tail family protein	-0.647002586658004	0.00123731552576127	0.0420687278758832	-0.301900486689021	0.119396838274459	0.407171254906547	0.0972607413345085	0.603049108292495	0.737419179043416	0.477030942994431	0.0200190117706917	0.0517519432206347	-0.201173517813026	0.27502457720995	0.604194239829748	1.18743109647251	1.70873612504655e-07	9.88885587260981E-06	1.65101758706336	9.02953118724486e-11	2.0466937357755E-08	2.72545303555365	5.08879951781576e-16	2.76830693769177E-13	-0.420553136351201	0.0277031038983962	0.144908543468534	1.41888587872282	3.44064059053438e-09	2.92454450195422E-07	1.64806600890563	1.12797119637911e-10	1.70448980786177E-08	2.5735610450788	1.83994634975747e-15	9.11213827442857E-13
ACIV1F_000379	gene	389968	393750	+	phage tail spike protein	-0.442246288535263	0.020004694877691	0.197864618426617	-0.0136127399296791	0.940607453135227	0.985156824230965	-0.180920509737652	0.323514147524564	0.498931199408817	0.151279213323379	0.413092382252502	0.549316160738872	-0.0096276952686964	0.957802322897364	0.988250258274417	0.902965782875995	1.52273130086165e-05	0.000242212230312496	1.09936263953245	5.22782387048384e-07	0.0000119310607846654	1.59478097480991	3.05869176230055e-10	1.2057451584721E-08	-0.173128900078874	0.345631465404506	0.617089767107397	1.08966645645299	6.22987146693443e-07	0.000018621154274793	1.0567585667682	1.15185969600675e-06	0.0000300281201192324	1.88865436839424	2.70541502216116e-12	2.45290962009278E-10
ACIV1F_000380	gene	393743	393895	+	hypothetical protein	-0.733983335954107	0.335189625337337	0.686774064515321	0.33886815124817	0.658756186353641	0.873630827343688	0.360371875945429	0.592199278149669	0.729396945605642	0.583402406532713	0.532235342729574	0.655949312290187	0.10005856794826	0.880232112094634	0.965882410990466	2.62006640822453	7.02060470941897e-05	0.000782624787279491	1.29341692625535	0.102711326435057	0.22958450821214	3.28251831328513	0.000587840245413454	0.00274258227705763	0.0392322342079589	0.95469526453906	0.983252979760032	1.21718301761828	0.133381385985432	0.325963494950921	0.978846691781152	0.249342417806275	0.518510226630785	3.40621843980835	0.000106670594529881	0.000843441910236265
ACIV1F_000381	gene	393942	394229	+	hypothetical protein	-0.245512291166241	0.70170122548474	0.889802952596034	-0.37825403392098	0.601781323304942	0.851624535904182	0.55701921385793	0.406739652327497	0.573206236258183	0.177617183983438	0.821640752977402	0.88614704524129	0.132432409850093	0.826621261573393	0.943887380073777	1.84722735092266	0.00422426245045446	0.0189603859162312	2.04140285460399	0.00501039491227524	0.0235376064963535	-0.241005891663548	0.871474360161589	0.918041275494823	-0.00417819662523174	0.994932715671725	0.997132272154419	0.840077783104627	0.25170441691098	0.478996841754177	1.73296685138296	0.0243466851435144	0.125442339886345	1.60902457316887	0.0916821127553842	0.18499654799306
ACIV1F_000382	gene	394287	394583	+	DUF2951 domain-containing protein	0.627172129372563	0.0992842070683639	0.436979034346197	0.299753772352773	0.387191851789257	0.709677787646078	-0.213889666658225	0.555834849273525	0.696393731010589	0.890792243506843	0.0205190128422533	0.052608914389981	1.44988945336661	0.000166950063661541	0.00355972659190066	0.635221899695047	0.0859169201340828	0.186289055833248	1.16596455250614	0.00324341377583231	0.0166769101517276	1.71849255736426	0.000575377011995541	0.00269307370085729	1.35965875646458	0.000414463235173999	0.00718050955205908	0.717496967548523	0.0577418850390874	0.186751399888606	0.802962968127104	0.0485965811988787	0.195247711759158	2.20365944972985	2.95691456478742e-06	0.0000354308705560431
ACIV1F_000383	gene	394775	394909	+	type I toxin-antitoxin system toxin PepG1	0.451589850949334	0.342007233719744	0.688274856694965	0.0318317611630425	0.946948872243853	0.986726886436015	0.76411549822081	0.0998076482987794	0.217878654392199	-0.265908782639024	0.580454415205619	0.696442880176128	0.416357558828179	0.379409289475632	0.718874193629452	0.919048077150926	0.0610127094067044	0.143064284126065	0.662260645484653	0.193938224409256	0.359830812000803	2.45348125990906	1.50739878003657e-05	0.000117819674761479	0.81246006956519	0.088128984284571	0.294123726692065	1.14371417407487	0.0216102997688495	0.0997962909529214	0.820433860375229	0.108478828780399	0.320417135635777	0.67616236404278	0.211960828837067	0.347011892580556
ACIV1F_000384	gene	394962	395069	-	hypothetical protein	0.426220973512091	0.42908921912204	0.73755927071657	0.523955183807933	0.326358727797648	0.662459507171344	0.260051207498875	0.608728888082713	0.73887028072429	0.285158534466454	0.604403573080561	0.717267765610439	0.189114464645301	0.727528184651821	0.897873876165455	2.74252992197485	3.32449105315084e-06	0.0000784728176268479	0.594309602590455	0.296376710804805	0.464007357821615	2.33511338909159	0.000331976339482979	0.00169096562433277	0.458136074820334	0.395164590191636	0.652213401287167	0.858792295351253	0.133225144827855	0.32587445497461	0.597395414750733	0.300978619107548	0.571691231824393	1.24589382645205	0.0526686628322317	0.120284435687381
ACIV1F_000385	gene	395121	395375	+	phage holin	-0.520601948039242	0.384064935200219	0.710709779895114	0.433991356335904	0.511862016782394	0.794866547465734	0.277462397220469	0.680286682541029	0.791775685285237	0.793032788409361	0.269062409454476	0.394315600062594	-0.0517723331705769	0.932780195337671	0.978499738284105	2.14987640964853	0.000259084547848178	0.00210361185118521	2.19372344102232	0.000698867658492543	0.00470524760173197	1.64075249918406	0.122681771854141	0.222702152309817	-0.550442404638721	0.363794408112045	0.632685927151383	1.29166898772308	0.0710920547109893	0.214142180303312	2.23299222279823	0.000526934044558987	0.00592256446777043	2.89095556521793	0.000108058619994138	0.00085194042430161
ACIV1F_000386	gene	395387	396142	+	CHAP domain-containing protein	-0.0959272452161473	0.753276481560901	0.909750318900459	-0.0692896102852699	0.827777415554539	0.942721788712394	-0.0506458498955184	0.859494391105807	0.914999899729079	0.257744980233749	0.394796602114117	0.532119506274828	0.0871651249281831	0.751952936085496	0.909169003077216	1.18543777011908	0.000134453812384412	0.00129685946697022	1.8605408121341	6.2574256439073e-08	2.27258876768626E-06	2.11217873860662	1.38864994578576e-07	2.11012729192026E-06	-0.0822554496641375	0.826846186308893	0.927478855542212	1.65730100060099	4.74471005810191e-07	0.0000153638230452824	1.88801470827647	5.15200826547215e-08	2.29728893148922E-06	2.1281367106188	3.7637606209747e-08	7.5275212419494E-07
ACIV1F_000387	gene	396676	396798	+	hypothetical protein
ACIV1F_000388	gene	397040	397867	-	alpha/beta hydrolase	-0.201073209999012	0.375533827900068	0.704770143954258	-0.166738022571122	0.462213673062807	0.765198533615845	-0.614643380457052	0.00997110295760368	0.0397092240771333	-0.323342040623367	0.161930413181988	0.264693944624404	-0.116705067300244	0.604756527425935	0.850097030800281	-0.742232771975542	0.00306558654668037	0.0145776143478507	-0.409751916605808	0.0920875705719075	0.211017853374548	-0.654280902381856	0.0183025307039213	0.0504897398728864	-0.0949422068774112	0.673713598241583	0.848380086674586	-0.644285900473755	0.00935271481021332	0.0544740562821847	-0.456501218386483	0.0641319355387976	0.23524452482073	-0.451386559334144	0.0799563403151714	0.165783591533867
ACIV1F_000389	gene	397940	399139	-	NADH-dependent flavin oxidoreductase	0.0769573546648197	0.780860053558367	0.924204407580224	-0.268148145032574	0.343633224809326	0.67697809141594	-0.0863838217811061	0.759100479173302	0.846636732157811	-1.04726288720012	0.000673069046669654	0.00337776348144181	-0.0453252339029851	0.869936157814389	0.961880629778511	-0.849733574825438	0.00799026791628734	0.0308837089339883	-0.589070727105311	0.0725184745959284	0.179808797539586	-1.76649283060426	5.34093737123141e-05	0.000350765406059069	0.150172576188506	0.587349877779691	0.794031643916878	-0.0347624722351983	0.905397122515196	0.955555057615051	-0.0881836017445523	0.776291415379962	0.904675514067479	-1.271725895284	0.000644901012547202	0.00382163562990934
ACIV1F_000390	gene	399235	399327	+	hypothetical protein
ACIV1F_000391	gene	399441	400442	+	LLM class flavin-dependent oxidoreductase	-0.14300201270215	0.511103261344758	0.78145074247203	-0.7404572778512	0.00150630899624382	0.0214511019360376	-0.965646621425706	5.67179072383735e-05	0.000645492500788184	-1.66963902565605	3.43385899271417e-09	1.7296474926264E-07	-0.327610271100237	0.138300581380067	0.426505194278664	-0.966942787242865	0.000151572395146359	0.00143151706527117	-1.34242737124733	1.80682142479953e-06	0.0000332064478071265	-1.26949938989433	1.73771431588214e-05	0.000132397281210068	0.266670405829692	0.218659904723922	0.488705785414188	-0.479759640835287	0.0396277352273772	0.14846754795932	-0.802657692467664	0.00122528066718995	0.0120316368763779	-0.640976564516279	0.00904888790676842	0.030498673364115
ACIV1F_000392	gene	400476	400808	+	glycine cleavage system protein H	-0.0184052079447724	0.949549596521919	0.988652348092419	-0.820339693304351	0.00928996174426277	0.078474211007437	-0.374519157421771	0.204026122666589	0.357626827117508	-1.69039824807642	1.19250340040405e-06	0.0000210623977214222	-0.0221496686415016	0.939107743956372	0.9809420366979	-1.2805030387451	0.000597075719176299	0.00402989071007328	-0.788274835758868	0.0342070520589429	0.105014877652737	-1.52503053334634	0.000576238563933434	0.00269307370085729	-0.0637590209592484	0.827331217901578	0.927478855542212	-0.432908132374599	0.18559277235732	0.397239733385954	-0.185856525766917	0.584505286842389	0.800934196579998	-0.280772118651676	0.386195773380708	0.529051822736597
ACIV1F_000393	gene	400809	401609	+	protein-ADP-ribose hydrolase	-0.0589856426141361	0.72525584733825	0.899886602654719	-0.343506636204988	0.0453460825921464	0.230114448975071	-0.61395281525253	0.000667592649950482	0.00481658357523955	-0.758153458520329	5.56649147063932e-05	0.000470212944103694	-0.0481859289285003	0.781994796609783	0.92118919306133	-0.603481875449071	0.00141874587121895	0.00781171815731891	-0.567500328903415	0.00321835113278846	0.0165793846234557	-0.663822267523856	0.0023867241929028	0.00909228263962971	0.190480502969576	0.256473456745261	0.531113584230972	-0.240172883651241	0.174904367585159	0.385214477596464	-0.127951421672852	0.512862687681727	0.752825963569508	0.0457736754048161	0.802167510438644	0.865831598568695
ACIV1F_000394	gene	401599	402543	+	NAD-dependent deacetylase	-0.300172831132619	0.181851353246317	0.559483346841262	-0.264820874692201	0.230406085381596	0.557566327613827	-0.650317249757649	0.0048699885650121	0.0229573117796064	-0.884842217854735	0.000280605020800098	0.00171515877882307	0.0366718084675137	0.867182207897925	0.961880629778511	-0.666071962355839	0.00643230538110122	0.0261522729993951	-0.643414992232009	0.00975849513430221	0.039914446263612	-0.63154108391132	0.0223977231311415	0.0596103785877739	0.0158488878828509	0.942489134713937	0.977715654623154	-0.371234449778624	0.112934847325652	0.292555033072164	-0.372075715075778	0.119834616939463	0.344556192468647	-0.301893678557177	0.224874699550717	0.362598635905522
ACIV1F_000395	gene	402521	403543	+	lipoate--protein ligase	-0.0718072499606738	0.737665430233779	0.902367555935793	-0.427181409420875	0.051960890218295	0.252126181387163	-0.31054159351213	0.149626443532508	0.28534382076837	-0.911203690680732	0.000121901454601601	0.000896140423017175	-0.0145079101719692	0.945821359119195	0.984059488521317	-0.769723960357835	0.00156637155327379	0.00846909306706109	-0.505991022538124	0.0347508536063746	0.106444056091598	-0.527848743963232	0.0402338071914498	0.0943413410006409	0.00891686252026906	0.966743578334398	0.988556231503616	-0.276523010821178	0.220071657277827	0.442093728061808	-0.489224594278898	0.0430522036028384	0.180755598461305	-0.205667016113372	0.376744300334804	0.520174871528258
ACIV1F_000396	gene	403858	404883	+	aldehyde reductase	0.104488469018767	0.479004089429631	0.757369776217665	0.10732474872037	0.466299891973571	0.767293228171877	-0.426900883968932	0.0058560016338043	0.026326815764961	-0.51413689383612	0.00113516308877776	0.00509961817501361	0.0377754310335643	0.797455755565533	0.92934004076189	0.0737124571257412	0.623457043651078	0.748698966327123	-0.0100122898345965	0.947567041689839	0.97481012027982	-0.830981887984903	1.64439922430386e-05	0.000126707249011516	-0.304961567295226	0.0453656468587009	0.206000933982749	0.0222143354136225	0.883067234011247	0.940965278053822	0.0698876685341628	0.647035616770938	0.836471900008056	-0.0433166587732264	0.78102907880706	0.849419869794164
ACIV1F_000397	gene	404976	406322	-	PTS ascorbate transporter subunit IIC	-0.285534862135471	0.426082981171021	0.734948278607523	-0.137059378912528	0.697898595859885	0.895839632250536	0.533667693170042	0.131324166759747	0.26001274888567	0.364176898396256	0.296516892036202	0.42426404331324	-0.915160834234192	0.0155012585470872	0.108668616618756	-0.358184729365232	0.326707762406926	0.484065616426551	0.337775846509301	0.346971487479788	0.514311959643065	0.22041745038057	0.54787025482419	0.679219276719142	-0.86744513388464	0.0215580126216757	0.124399826710933	-0.337814032048001	0.356093577097956	0.585241407677608	-0.0849150721281882	0.815418466210466	0.918400922605577	-0.837550792357938	0.0303090750536127	0.0792698886017562
ACIV1F_000398	gene	406337	406621	-	PTS sugar transporter subunit IIB	-0.558717152712051	0.18325145780703	0.559483346841262	-0.365765247662748	0.363528499878665	0.698008935675522	0.73081907685982	0.0619241811952207	0.155668921304067	0.295817513378924	0.431369578440066	0.567646469935646	-1.09466729544288	0.0142094320667872	0.103065747257763	-0.650639415109577	0.141268041086349	0.270788634076723	-0.00268869005186692	0.995007428401737	0.996472829621769	-0.219609686463835	0.628393862567332	0.746389216673862	-1.30707074290885	0.00475996993193669	0.0460751537895651	-0.661000921501537	0.141323500143036	0.336382979644032	-0.0979902077664658	0.822722683756359	0.923231936996058	-0.568503785575447	0.205926261299927	0.340178526260106
ACIV1F_000399	gene	406623	407066	-	PTS sugar transporter subunit IIA	-1.16233724257434	0.019519233022618	0.196345034275775	-0.400355007099017	0.369930849573382	0.698898854010881	0.669401822425329	0.119747524485928	0.243797355240812	1.12476287288985	0.0107274161030099	0.0319240391686946	-1.75857348921283	0.00112540866571385	0.0147988569981331	-0.758353510763979	0.124329228316688	0.246843431402475	0.0138251280988526	0.976742424617865	0.986169040445655	0.390888134413903	0.442756984060498	0.586033575009516	-1.68689809088972	0.00166769366798609	0.0209038100318994	-0.677093069219346	0.172751257426793	0.383265432464011	-0.399548789107997	0.425601000376709	0.68723922204163	0.219832492489137	0.654925005873183	0.760305597940699
ACIV1F_000400	gene	407071	409026	-	BglG family transcription antiterminator	-1.32869137943756	0.00371282048738361	0.0726537534221828	-0.581383281283329	0.171729810112326	0.487211883923003	0.239857661497481	0.5629785105582	0.702109834350437	0.819969174201125	0.0542260105300162	0.112833067001873	-1.20630674719718	0.0074694085752513	0.0625132040759493	-0.964694692799015	0.0319406976274897	0.0891978414237905	0.145394338637494	0.731587404935394	0.836467603009571	-0.204707970604821	0.649947930228214	0.762994549081028	-1.99700745579848	6.21435051156763e-05	0.00150919940995214	-0.808971678585333	0.0687632456744406	0.209212559546396	-0.691062195805393	0.121243186604185	0.347138386908826	0.156123886603893	0.719530888582838	0.80706145028673
ACIV1F_000401	gene	409238	409657	+	multidrug efflux transporter transcriptional repressor MepR	0.315545590829197	0.172926057548324	0.550127340972447	0.376949246646712	0.0994841024143402	0.364574409742599	-0.273532427035551	0.222739532124201	0.380082514038788	-0.0584389944311788	0.7973335369879	0.869934705418005	0.286020023264975	0.214989037700827	0.525766787671472	0.55980546490675	0.0189429745473103	0.0608322205061205	-0.113500663206071	0.633966307388226	0.773366989554619	0.0546829417243666	0.843834248213963	0.899687707274876	0.258353805122309	0.263875331077023	0.539959375113555	0.183237951501689	0.441207997273121	0.659605810629263	-0.0573042686111661	0.810501256702251	0.917843393182323	0.235338877532932	0.361120287752814	0.503974952636046
ACIV1F_000402	gene	409764	411119	+	multidrug efflux MATE transporter MepA	0.0344076425062012	0.835501197536617	0.949334615424207	0.103536153176372	0.533628345247998	0.80646363125465	0.543891057640124	0.00172694049387917	0.00997298968864401	0.827764090359941	1.39624423084742e-05	0.000159570769239705	0.365272138118004	0.0310135748702678	0.170101647891793	0.521940004126351	0.003477022717883	0.0160025411043008	0.755134154096249	6.16255209468523e-05	0.00061757462528633	0.95908015571192	9.18753459195939e-06	0.000077850760405388	0.145812797590915	0.38014915050372	0.641728225993668	0.322879800827944	0.0648761368470562	0.200298629085123	0.370712851817444	0.0371037380024537	0.163421934546988	0.858701784196777	3.28200152040799e-05	0.000298563349013703
ACIV1F_000403	gene	411223	411663	+	MepB family protein	-0.0615688657238028	0.79025489951544	0.931643140121382	0.453394299564112	0.0472936324112321	0.23646816205616	0.559108967833702	0.0148672043903618	0.0542802630091062	1.14692113137004	1.13132873110075e-05	0.00013321273370537	0.855587333489727	0.000375977982336398	0.00639162569971877	1.18000926371338	5.41345211081831e-06	0.000113266074934045	1.27741834932858	2.38687459907192e-06	0.0000429953570163949	0.884030695755858	0.00442656875221445	0.0153574834260501	0.454525012599147	0.0488948818165299	0.214545667627514	0.361421543701424	0.136991309936226	0.330041065568233	0.683996334688171	0.0082334913547991	0.055848120910358	0.906805434196396	0.00208716314772823	0.0093373088187842
ACIV1F_000404	gene	411746	413104	-	glycerol-3-phosphate transporter	-0.888453214567325	0.00111243931986235	0.0408985878296669	-0.969772801408128	0.000450472250186576	0.00875203228933918	0.123243350049021	0.62375354431874	0.750048470622004	0.0358120179075165	0.886291805834576	0.931496797476834	-1.18780215253928	3.48584168314404e-05	0.00106533588518559	-0.605046142924549	0.0218281615622148	0.0678543993705421	-0.432179390149467	0.096195036777022	0.21804208336125	-0.86874584281485	0.00188933212400757	0.00748383486592885	-1.65466540820165	1.41795204006932e-07	8.76552170224673E-06	0.136720114574088	0.589027338226394	0.771193375104578	-0.220535633418886	0.388865990948466	0.656151051724459	-0.89607998036368	0.00125057293818547	0.00624351295221834
ACIV1F_000405	gene	413412	414338	+	VOC family protein	0.0878554000338892	0.780909607721472	0.924204407580224	-0.258929472607719	0.402858044462173	0.724922106424255	-0.799017081371829	0.0121028179511121	0.0467664626075696	-0.559043684062956	0.0704861408586293	0.139029951512307	0.0622706220680327	0.843483864747346	0.950054062948501	-0.0807868471819765	0.803879301500141	0.879900683794483	-0.510013450557732	0.143407123890388	0.289582314017711	-0.782106124953938	0.0676657057275447	0.142785662978217	0.0993382901953018	0.752779123786034	0.893179817147797	-0.0997887574836834	0.763924669501209	0.886081098675841	0.150480053198678	0.642981265172199	0.835599159707779	-0.052570129203744	0.881895398352605	0.920809159039449
ACIV1F_000406	gene	414352	415413	+	LLM class flavin-dependent oxidoreductase	0.0683798698006054	0.781104615064538	0.924204407580224	-0.442931486994016	0.0783264581737559	0.314230038691174	-0.356684805482658	0.145805949814107	0.280079225631618	-0.924155249795969	0.000485365626631355	0.00260014111727974	-0.242920509561362	0.33061137822687	0.672094879504548	-0.388794705338404	0.136780879174315	0.2644235901593	-0.641265049980105	0.0203355208898151	0.0701936761678897	-0.240747220737846	0.387693002745424	0.536003842936732	-0.0275661836472599	0.911196409527201	0.963254657564705	-0.00441607819584178	0.986119382906966	0.991221257024001	-0.0202906587789336	0.937091469377584	0.97322978110234	-0.578397877438776	0.0381991136115228	0.0944559900212201
ACIV1F_000407	gene	415427	415993	+	NADPH-dependent FMN reductase	-0.234000637223841	0.383666920235245	0.710709779895114	-0.198519397963228	0.444578460961839	0.754711437511643	-0.30587285362654	0.233429544172685	0.39417240245548	0.0172886255189915	0.946549823316202	0.968993420933409	-0.114228039704825	0.665991969617659	0.879614580301633	0.0418912156955712	0.8777135725104	0.928369162319943	-0.138965714120429	0.629448815667532	0.770175788850962	-0.19991794704992	0.57736396169661	0.704360323678066	-0.308309094773959	0.256264089897381	0.531113584230972	0.227439031476355	0.405803509642457	0.632829833083211	0.211223635745256	0.453953311892448	0.711673203658478	0.246575974589641	0.430599344004967	0.571331812533419
ACIV1F_000408	gene	416053	417048	-	YeiH family protein	0.376879278910301	0.0522950626232356	0.315393725798672	0.221456967428288	0.251298176655796	0.579263593647258	0.573249749125523	0.00409527797483408	0.0199984849040372	0.0953557608589182	0.618089997518631	0.729373012256258	0.339850013288976	0.0785043933916175	0.29906435577759	0.466172734229115	0.0213797483107798	0.0667656893287267	0.055257365799016	0.785731418564706	0.872989520080565	0.4967737808885	0.024516892230577	0.0635104255877804	0.289711133697647	0.132752648203847	0.368576383376639	0.288331020414079	0.150467502632724	0.351004808885942	-0.0451205072833673	0.826858509877116	0.924683527230919	-0.258150279431857	0.237736169781779	0.377491174434582
ACIV1F_000409	gene	417467	418012	+	GNAT family protein	0.54891967916985	0.071792536661242	0.380727904851415	0.47155301667676	0.134223331419481	0.432568082299748	0.229353381644918	0.436471072787093	0.598689519909678	-0.121994996623076	0.684365433990519	0.783778436903181	-0.0332025803259717	0.92606822130476	0.976360826755364	0.78326296639419	0.020104982723222	0.0637190516658875	0.271543361968506	0.427998132991712	0.596390841054024	0.208836799948608	0.712216561404864	0.811290070909792	0.235579065673527	0.44266243609742	0.692821461558983	0.262663536479098	0.454246356758755	0.671129869844548	-0.286290369918946	0.442789850878875	0.702677009562742	-0.435513470361428	0.285981538895788	0.42787116930503
ACIV1F_000410	gene	418280	419134	+	iron uptake system protein EfeO
ACIV1F_000411	gene	419131	420360	+	iron uptake transporter deferrochelatase/peroxidase subunit	0.827963617046325	0.0460390864724941	0.301024796166308	0.525093823507789	0.204657300925407	0.525654257334379	1.52486705619519	0.000258315097026792	0.00225197776895152	0.472738734293655	0.258396745556045	0.381149212533863	0.136903294743511	0.746957189417526	0.907457074388224	0.15523144810405	0.739000975111012	0.835337875557873	0.257522426924465	0.611411995254631	0.75505456697882	0.400025302403487	0.51390044690643	0.651659307965264	0.299432890086355	0.481587795979147	0.719340365218714	0.0386732449117057	0.936532812545054	0.970056835537909	-0.350248814713873	0.535842179308862	0.770343936427117	-0.77951660501441	0.252811549409873	0.391129605710556
ACIV1F_000412	gene	420341	422053	+	FTR1 family protein	0.312606349464479	0.201002360336485	0.581550521964394	0.73666249226114	0.00387169912772648	0.0429837617445552	0.631774241213271	0.0089266005482373	0.0365667974265142	0.48356026333953	0.052983344902955	0.110602224202638	0.485953813748592	0.0474611810469848	0.219922338071207	0.425626746224268	0.106307756064006	0.219673862400602	0.305642651449429	0.247282159095278	0.412895931699912	0.613042280651528	0.0700550084259339	0.146310647236746	0.433069436571827	0.077801432255016	0.283672782484777	0.27962376722747	0.298028068797824	0.530174196945769	0.453263977364572	0.0886713033391266	0.284753181915495	0.367116182982769	0.239145371286591	0.378681384151062
ACIV1F_000413	gene	422145	422846	-	twin-arginine translocase subunit TatC	-0.0585183034614979	0.7755814176684	0.923608110609405	-0.791420287230632	0.000443348053601082	0.0086755878114744	-0.78913462710121	0.000463402693944217	0.00357069497883363	-1.38127474912476	7.37915588515341e-08	2.00713040076173E-06	0.379813930300909	0.0688838747785553	0.276569812639277	-0.17288534395001	0.40743140094492	0.568606162426979	-0.0125208180541766	0.952533612204262	0.977222072710201	-0.595121120336456	0.0100265570669736	0.030302483580187	0.620746558245744	0.00404920418876672	0.0406134675576332	0.534873185016863	0.0128102287877577	0.0684554465671923	0.227343160545553	0.282304935696982	0.555808665900668	-0.307989203325273	0.155543328442435	0.27419173905601
ACIV1F_000414	gene	422863	423087	-	twin-arginine translocase TatA/TatE family subunit	-0.238261692585117	0.287107899248745	0.647222161045179	-0.839869951603442	0.00058216138943418	0.0105837643357108	-0.974186772945288	0.000103692684032005	0.00104849108017492	-1.07976907853082	2.32528562505818e-05	0.000237773567675122	0.237611192674165	0.283603404552992	0.614165449367275	-0.0589290368940116	0.794303519283721	0.873637514133328	-0.143388438074861	0.537326850771621	0.695856286181092	-0.476391532273418	0.0621962712448304	0.133734274929596	0.590062173633181	0.0100762841161775	0.0783071222742941	0.369817549837258	0.105290962761563	0.281473696830116	0.381162590085431	0.100649300290914	0.30656897736986	-0.176684864646409	0.459486050327348	0.597419721266915
ACIV1F_000415	gene	423187	423576	-	DUF1398 family protein	-0.505017396107013	0.194523077269018	0.57546766871275	-0.863436035386152	0.030013670921126	0.173696138096729	-1.48520157978633	0.000565811165152049	0.00419347784526859	-1.16088001945839	0.00497586105310296	0.0170457708620152	0.332107796003483	0.384250912961284	0.722175296737403	-0.17331968335111	0.653873566229836	0.772206766819063	0.045361903816192	0.907793422983704	0.952622727822405	-0.398223508652488	0.346288287480727	0.493919319322274	0.442463263457243	0.247972822696321	0.520436788374995	0.34718724281449	0.367683796881537	0.59811462878079	0.273152423321749	0.486563683746384	0.738946521379209	0.0688616974607674	0.863884477804171	0.908648793359375
ACIV1F_000416	gene	423817	424020	+	helix-turn-helix transcriptional regulator	0.394854369162743	0.19841018843736	0.578219179942176	0.182989205329798	0.562037473341618	0.82903575243449	0.00113138152264901	0.996944693487705	0.999207429801399	0.466865283482067	0.138191578139716	0.234486021547117	0.0874135094152628	0.777671030601078	0.91888694805843	0.221506202856191	0.519580813736301	0.664438088087795	-0.458263885499301	0.226633380333388	0.395568353744232	0.433931690186524	0.35113977614607	0.499762486567409	-0.604147053761029	0.0734168029075958	0.272062266905532	0.195560235850011	0.585433885088445	0.770298243326505	-0.289055995739447	0.438892085258042	0.698938215399225	-0.5069956344314	0.301927212757345	0.444635635462901
ACIV1F_000417	gene	424017	424730	+	DUF3169 family protein	-0.214163345291161	0.373473117094175	0.702921047391661	0.243720635189536	0.313087194218529	0.650580289112515	0.0992855038197821	0.676752433779097	0.789351037684024	0.814242076878858	0.00171216915643422	0.00713185314778114	-0.16255098370184	0.497056655913683	0.793839852338605	0.340923997486567	0.173424681885662	0.312394128959602	0.403215510718794	0.116067754431163	0.250558961946637	0.560085108370695	0.0613609317047482	0.132356648879393	-0.274924277257214	0.256374250770958	0.531113584230972	-0.0550109633005554	0.82980434928475	0.918253795791099	0.0361407699252737	0.890374829631113	0.957240923555979	0.675260689055878	0.0189643779564762	0.0549926524963915
ACIV1F_000418	gene	424755	425597	+	ABC transporter ATP-binding protein	-0.136210215786762	0.677950243799822	0.878944072037901	0.67743508540071	0.0409444063655856	0.215674585278658	0.676827696933075	0.0414929060683816	0.117318819652805	1.34060587751603	0.000246480550611773	0.00154121171876787	0.0140609994142437	0.965492905507251	0.989502902403814	1.04900226937757	0.00258261659401414	0.0126571479922855	1.27866571319608	0.000481311665213714	0.0034542684152541	0.825704885427402	0.0512560603754716	0.114935271410785	-0.37609102286926	0.260489228994605	0.536765683988882	-0.197251347964009	0.578466377863691	0.767135248499871	0.587172098554484	0.102992961452265	0.311267616833511	1.3419790203077	0.000912548081999201	0.00494580205761538
ACIV1F_000419	gene	425597	426226	+	ABC-2 transporter permease	0.348970195078306	0.141307342285366	0.503760958332629	0.697126607956416	0.00453650445205947	0.0470965347694724	0.729323682305334	0.00283104450509944	0.0148085404882124	0.962217776367039	0.000204247985476714	0.00135093069446112	0.362893858040181	0.126148642275906	0.406332071636862	1.28593178135637	2.72911186272351e-06	0.0000668755339334048	1.00338147525521	0.000142336590605602	0.00120986102014762	1.9814343037759	1.73333722284269e-09	5.48218284433967E-08	0.087174071675966	0.711883122386844	0.869085319969576	0.342268446743001	0.164927828648715	0.37352514065321	0.705284420411708	0.00589280004513801	0.0441554163161856	1.11917540805982	8.37224085941323e-05	0.00068385871284096
ACIV1F_000420	gene	426593	427726	-	low temperature requirement protein A	-0.0430780153652501	0.826203013912194	0.945503519734442	-0.0384514189336176	0.844429509944517	0.945212268897992	0.154536503008124	0.431504026630433	0.594876306353156	0.344288305846012	0.0896541768482909	0.166684457298258	0.290611231623514	0.140094585693972	0.429559832889599	0.05501218121259	0.784807797067068	0.868107851981466	-0.416575631601285	0.063872745261264	0.164612276739496	-0.512574064763849	0.0564847668394543	0.124288733768034	0.314800679756929	0.111500862778242	0.338703559440584	-0.549266868279321	0.0126108808366965	0.067789715169594	-0.724944859732532	0.00279621974077451	0.0243416829107372	-0.141395029151175	0.552611124149359	0.68077975507385
ACIV1F_000421	gene	428265	429446	+	acetyl-CoA C-acetyltransferase	-0.178237848677905	0.567877516666388	0.812726034937286	-0.805610155990881	0.0137090439888866	0.102441207829042	-0.298519392790995	0.341026955827876	0.514216538596368	-1.57158198676697	1.43357307173572e-05	0.00016192940622644	-0.562749819766556	0.0777269594436041	0.296934451807027	-0.565395142576553	0.0781907929442647	0.172769258170918	-0.53509845694046	0.0967979924267378	0.219043709983966	-0.758715242986503	0.0225422768657722	0.0599364546186709	0.0208272432981306	0.94663813297907	0.979298457940684	0.0284667677297908	0.927462118931533	0.965810476069591	-0.0672687735656227	0.830701992302623	0.924683527230919	-0.895048405257468	0.00738027637543653	0.0258357165266247
ACIV1F_000422	gene	429529	430281	-	cyclase family protein	0.132249374843223	0.644163921492451	0.857430817421762	-0.1486380882434	0.609373196037061	0.857472888370826	0.293162026004176	0.306478883841323	0.481028600143334	-0.751868556295152	0.0130233253885069	0.0367082332194185	-0.14152408344595	0.622821139759243	0.858108995204747	-0.427297948714464	0.168823130053755	0.306132609164143	-0.631536422791964	0.0578537581389073	0.153374485514452	-0.289975857061775	0.395440032786876	0.543965078888034	0.344759984651379	0.230830236286581	0.503494982116681	-0.0489145041325252	0.871916023318721	0.93739588277744	-0.370464017143084	0.251963711491113	0.521826263235314	-0.875115752498393	0.0134473236347906	0.0418497943782957
ACIV1F_000423	gene	430324	432552	-	5-methyltetrahydropteroyltriglutamate--homocysteine S-methyltransferase	-0.143590332122152	0.457965721110756	0.747699136507357	-0.0940118244205557	0.630733326032064	0.866786229205859	-0.490247990855402	0.0154051442553924	0.0557207345407811	-0.383906421464854	0.0574696314983859	0.118153492403511	-0.100690703824446	0.600880745177517	0.848595860271468	-0.250414523934958	0.228542441407231	0.380205162463405	-0.211336251814353	0.315809321826955	0.483944425560179	-0.0495840750386784	0.958763414522507	0.975256726814218	-0.212383189527885	0.275703114875234	0.553887021883202	0.414962922896336	0.0439507987474368	0.158129857927286	-0.0825053125269543	0.693310341560618	0.865203943650274	-0.113790977585527	0.616772153826028	0.73360285427446
ACIV1F_000424	gene	432549	434390	-	bifunctional homocysteine S-methyltransferase/methylenetetrahydrofolate reductase	-0.129699927470153	0.593001161424035	0.830090227491452	0.103266188557453	0.672725044389201	0.880403323355943	-0.124587099059049	0.606134788748954	0.73807128926422	-0.526451318559572	0.037091403628441	0.0833790230325285	-0.0782988785921108	0.745133518780476	0.906423600663191	-0.165934844426615	0.531259831159628	0.672418213473331	0.161129012459109	0.54399418381251	0.700930450009487	-0.0249825741204988	0.961794842491505	0.976879003576137	0.112405035464118	0.639693760041953	0.831146175633618	0.540744862747511	0.0383324815769072	0.145494693409679	0.296375121058807	0.269923648011313	0.539802653693133	-0.292645551230742	0.323044122552061	0.467891531977132
ACIV1F_000425	gene	434359	435519	-	cystathionine beta-lyase MetC	0.117699322608502	0.735487365282671	0.901543773577677	0.265001132444467	0.44631508903463	0.754711437511643	0.56301859426985	0.0959755910246931	0.21258437099932	-0.351578576265192	0.323679549274471	0.456170141982675	0.0933122601946137	0.788228543276233	0.923334038635381	-0.379996025641386	0.345735804945509	0.502619662988661	-0.0995277294598615	0.810753821402897	0.886354660054614	-0.201432954993529	0.687391921180146	0.791242499200168	0.372182568604659	0.282431495801738	0.559514689425147	0.164019736052051	0.67200319043792	0.825411161833172	0.149957056481156	0.714297566569432	0.875501466355628	-0.0376094345440808	0.933090325599903	0.956525820314363
ACIV1F_000426	gene	435516	436619	-	aminotransferase class I/II-fold pyridoxal phosphate-dependent enzyme	0.197087247379932	0.540624478432469	0.793683029573517	-0.214998698673235	0.492166618537989	0.785312290617819	0.24714624564901	0.43948159052923	0.601225760942704	-0.717263202869449	0.046140073376319	0.0988975568034575	0.323461278254872	0.310555263958731	0.647287599975286	-0.532348081780647	0.14087167043072	0.270409981349018	0.0459623220422142	0.908438063553914	0.952931559146411	-1.01741139605811	0.119287214103124	0.21863963770923	0.0784499051330797	0.80923052378578	0.921971583829738	0.211764262345278	0.527194968604854	0.728273394923923	0.687894313152141	0.0696970021043338	0.247811563037631	0.357172130312639	0.440408311080603	0.580101988445153
ACIV1F_000427	gene	437283	438128	+	ParB/RepB/Spo0J family partition protein	0.22299713951821	0.492164647531815	0.768060152500455	0.017295143323673	0.95783396314882	0.988356744979055	0.381263149079499	0.258317881818206	0.421490485030306	0.750314757950184	0.0277864569618861	0.0671814781656268	-0.311396282481088	0.354800689505069	0.701000262125484	-0.173954550763108	0.712159838432714	0.816641973244933	-0.251935049061359	0.564759924831291	0.714819448832532	0.603136477642415	0.194030801608914	0.321401503019929	0.137158950158124	0.674721954617639	0.849120476312139	-0.439785798206592	0.257590383962022	0.485884774186339	-0.0426579909421479	0.944690951078755	0.97553964140501	0.688732011330845	0.106534594672312	0.206833759820621
ACIV1F_000428	gene	438285	439166	+	mechanosensitive ion channel family protein	0.298368544942141	0.269276928420606	0.632498484718522	0.263143472334863	0.325267660437798	0.661860618338529	0.92260004624404	0.00106933693753849	0.00692522969072549	0.847367945677289	0.00314998986366856	0.0116729869607336	0.670998214546972	0.0148990213217781	0.106645626303254	0.325804007072537	0.239090824415939	0.392946853420757	-0.0274704514234752	0.927030645548344	0.962413494615074	0.385751651767238	0.263126943207128	0.404810681857119	0.2274879560757	0.399682291696655	0.656879657652509	-0.281140412394391	0.334123759547026	0.561274955382749	-0.308497578769211	0.325552747793208	0.596927157327234	0.208224079716456	0.527181912209021	0.660395529997402
ACIV1F_000429	gene	439196	439399	+	DUF951 domain-containing protein	-0.0827230135476599	0.861216283957862	0.957294922056018	0.0676581506955249	0.87705284081297	0.961221350869959	0.716693087637443	0.112136431860882	0.234443577756802	1.58517824994171	0.00157316343631985	0.00670690367835423	0.675697174095774	0.140641099776439	0.429559832889599	0.740465838342655	0.0992485816640477	0.20926832722962	0.446356021153932	0.382290769757515	0.551341937296098	-0.404528693976331	0.613755682030431	0.734131686509575	0.592978738271297	0.197260916719574	0.462941927072683	-1.6163688481036	0.00577782155398608	0.0384409989069738	-0.796613841070303	0.18987420590853	0.456413480881354	0.982734892458741	0.102713475259812	0.201718882820713
ACIV1F_000430	gene	439411	440508	+	redox-regulated ATPase YchF	0.191722866132765	0.0989187093030738	0.436075995631055	0.235298129028813	0.0445173549318256	0.228036168389013	0.399129971774535	0.00111242715949133	0.0070861870581181	0.417844110201711	0.000717898184510777	0.00353107244460997	0.276067389035866	0.0195762428549768	0.127691560109201	-0.0668430834852687	0.561464016694957	0.697343436260403	-0.143717667211458	0.219871730259388	0.38706369312497	-0.169235382179422	0.16504193808215	0.283405348221873	0.280454831594786	0.0178890724105237	0.110336228926586	-0.390938153800056	0.00156738213662125	0.0143063067503685	-0.37569340912434	0.00250671417246075	0.0225250889228769	-0.19432160025347	0.106879180416938	0.207019243641593
ACIV1F_000431	gene	440594	440785	-	hypothetical protein	0.335677455357208	0.455011888804179	0.74665812084163	0.429515502540316	0.271444630465022	0.603301588091653	0.0554223510036583	0.898664807975476	0.938695296258757	2.10563929484361	3.56933982960793e-05	0.000332486449881286	0.794094554963686	0.0667571124960603	0.271825368247431	1.32757003040796	0.00135976240060155	0.00756350455958327	1.36288992253369	0.0016404769041972	0.00965821900306576	2.38635827342199	0.000419975310614659	0.00205455547638826	0.566514361265379	0.199332778751222	0.464199621749422	0.449880411457807	0.30966029978433	0.541730106155613	-0.225651357094466	0.670891050649697	0.853119989605973	1.80278890424148	0.00674964165173807	0.0240228326852869
ACIV1F_000432	gene	441029	441325	+	30S ribosomal protein S6	0.392369017637272	0.0779291658932775	0.392393933133387	0.508544946647924	0.0242442758500159	0.151248693376246	0.97313958912801	6.80039368414359e-05	0.000745849629873813	0.877786320316214	0.000252796939219023	0.00156630449812242	0.375222753939644	0.0912240728840334	0.326486155584962	0.468916843685495	0.0370087991997216	0.0985934709336365	-0.0245426655152092	0.910693441680418	0.953458876586119	0.221422576931619	0.317906491221635	0.464396163331282	0.397590610117818	0.0742364573460075	0.273238381571232	0.0510152736016779	0.815368296939796	0.910710493208612	-0.388014803077197	0.0834845175790841	0.277262378284626	-0.643573608310565	0.00573428958095949	0.0211631854276931
ACIV1F_000433	gene	441346	441849	+	single-stranded DNA-binding protein	0.678411045223724	0.102037109886837	0.440541172844756	0.563579705477609	0.171491360372259	0.487211883923003	1.59476334376245	0.000413210427459536	0.0032754541152715	0.944684413293956	0.025535225012615	0.0628153103465108	0.535836028191563	0.192945266639192	0.498343542950981	0.931142502039249	0.0276045139028838	0.0804761820105509	0.358250823502688	0.38122577396303	0.550097668530207	1.54207738421438	0.000608510421777908	0.00282448523419097	0.824423752483997	0.049158384778562	0.214545667627514	0.370909207599424	0.364556552187718	0.595194370918723	0.0460012832355098	0.910035068495827	0.965446361372317	-0.406386346091111	0.32342892333232	0.468154769238895
ACIV1F_000434	gene	441901	442143	+	30S ribosomal protein S18	0.583907433135783	0.0883889532593084	0.416668895780449	0.574160345526632	0.0909332575409778	0.345444777250642	0.813450858968443	0.0185565478812296	0.0641344475691797	1.72943071049134	1.01089990426296e-05	0.000122752131231931	1.1316746513855	0.00168749153793974	0.0203096326690092	1.23141185396672	0.000710427283317618	0.00463666722171357	0.598377967257054	0.0821907874925225	0.194318068022806	0.655416828820557	0.074705949752031	0.153127493086303	0.472828032416596	0.164918926040448	0.420806265318966	0.0547687931980122	0.87124605043584	0.93739588277744	0.227351025212772	0.507047737420354	0.749063767742753	0.917529301313726	0.0123505879584743	0.0389716928620072
ACIV1F_000435	gene	442409	443347	-	Abi family protein	-0.31487176285051	0.638774657153609	0.857031601168387	1.99235616528987	0.00731123248927029	0.0667333972175006	1.52046544447934	0.0152864004644901	0.0553648592056099	1.57821111943006	0.0169611201651635	0.0452592876275266	0.533918910330385	0.37532008890541	0.717407337893685	2.91024032847707	0.000140224632015373	0.00133360489189446	1.22154670670044	0.128804537721447	0.270330511267234	1.08650796907485	0.312274381035891	0.45912773860412	0.383606968306381	0.535470546911884	0.759671310070591	0.636566506571583	0.52485985847457	0.726678137751254	0.441668238666782	0.632586698192536	0.832453214479991	0.954242376156183	0.331987456530082	0.476268924979864
ACIV1F_000436	pseudogene	443386	444093	-	tyrosine-type recombinase/integrase	1.14256953228427	0.0155730144929525	0.168759360242354	-0.305598067196301	0.454656936923331	0.760427566160141	0.950123671401742	0.0177993756828585	0.0623104718357162	-0.00892887282580969	0.986553926808658	0.994609621288595	1.33656618832269	0.00422662772151192	0.0398412887130353	-1.19337451168894	0.0318975564845495	0.0891689143247428	1.00310133993795	0.0397993723922648	0.117045736620888	1.51208685342696	0.00515407670170238	0.0173075168254697	0.712163003618152	0.142084790743582	0.382210323034132	0.296303712231437	0.50204638691573	0.709753727864234	1.02710701915525	0.0361858258911312	0.160825892849472	0.864907177370392	0.123989033296966	0.231310130704903
ACIV1F_000437	gene	444293	444904	+	staphylococcal enterotoxin-like toxin X	0.0791670773581905	0.889319363327955	0.966510535994809	0.777568224750796	0.184314764080665	0.504071805461304	1.47989171807909	0.0154965710292038	0.0559769896406832	-0.949074451867243	0.221610499564619	0.338695230472594	-0.264287997434444	0.657548618433465	0.877077689547439	-0.986901158742995	0.259299975012903	0.414879960020645	0.225600663262337	0.811328714346792	0.886626799125461	0.796485895448215	0.428124866723938	0.57251702924735	-0.922175487663143	0.168101697999643	0.425732419514923	0.553553107567172	0.432721682370858	0.653225589274208	0.280349870349484	0.76818494385581	0.898496255038207	0.771236968587439	0.392748220799911	0.534137580287879
ACIV1F_000438	gene	445273	445641	+	YxeA family protein
ACIV1F_000439	gene	445822	446394	+	PepSY domain-containing protein	-0.414360132394569	0.152171714192677	0.517383828255101	1.07558339001088	0.000423310723797967	0.00840441729000343	-1.67497125350538	2.20241286463035e-06	0.0000434098767521344	-0.928316941201301	0.0022243760369803	0.00879404479736396	-1.8516415315073	6.68908182778526e-07	0.0000517134268866248	-0.0288445645508441	0.924799072054053	0.9582679908522	-1.15643822035022	0.00125637887428097	0.00787336846185881	-2.1324476763863	1.66826981268961e-05	0.000127822363113119	-0.885178372931757	0.00437892858972997	0.042961916026062	-0.291407115932701	0.362411791500366	0.592431652431106	-0.566475058603642	0.0805700292077232	0.271561932397778	-0.740637831659459	0.0324333887329675	0.0833826250979884
ACIV1F_000440	gene	446532	446795	-	helix-turn-helix transcriptional regulator	0.831840418903394	0.109445672178758	0.454884798510197	0.232357447226547	0.608080286254664	0.856817793128436	-0.786598778721506	0.108886769352163	0.230156308314866	-0.257018921426067	0.627530649329279	0.735958659014203	0.869984687818844	0.0916252419613884	0.32749100937579	1.51399536742323	0.00117366644420368	0.00672078469101896	0.880296885828417	0.0757072574804585	0.185480051639287	1.03818271964156	0.13103898046752	0.234645178980681	0.868242936561412	0.0937806357209665	0.302985550866472	-0.150691981579589	0.781796630801734	0.892962149363446	-0.0737963669163337	0.896298676194115	0.960572261327026	0.288275813781052	0.684056166688409	0.781122071113548
ACIV1F_000441	gene	447095	447346	+	GlsB/YeaQ/YmgE family stress response membrane protein	0.403391497665121	0.456878532284366	0.747560901843828	0.58727296192566	0.276588483075525	0.609166537623829	0.586996252624058	0.268695521341771	0.435289945235031	-1.0404630508022	0.0578591203908804	0.118774949028826	-0.606557553804482	0.276098482423147	0.604660122537004	-0.0908359991639344	0.869091594734269	0.923121947389574	-1.1282478817386	0.0574143686831681	0.152655994934719	-0.290672978013787	0.615568218587034	0.734684315294748	0.627871353480862	0.249103824118065	0.522407402930715	-0.163388231746284	0.769829585238311	0.88688541797891	-0.490705554334117	0.384946450788156	0.653763974118548	-2.35261054865033	0.000707842289485302	0.00409644899446813
ACIV1F_000442	gene	447385	447594	-	hypothetical protein
ACIV1F_000443	gene	447772	448353	+	histidine phosphatase family protein	-0.218488437515266	0.442688100576854	0.740687591021417	0.247709211677718	0.376842665770768	0.7006234114125	-0.484414708470163	0.0838916286008713	0.193377313385059	0.532245107276376	0.0737539801022923	0.144770028395269	-0.356700666864265	0.21500255341388	0.525766787671472	0.0699255504698227	0.816300705615526	0.889930567649311	0.0860465289939191	0.773343830052433	0.864213318711018	0.733252443665867	0.0597595953865024	0.129518804343655	0.431977091716316	0.120420078882815	0.352149505347904	0.27845698261002	0.358191523644199	0.588025933525685	-0.0569262348160542	0.853295421163318	0.938677290784822	0.888795685118096	0.0139127336334046	0.042822851401631
ACIV1F_000444	gene	448419	448802	-	hypothetical protein	0.20111161588409	0.406372080598023	0.726236569794102	0.135126161755031	0.57394034200663	0.834822315646007	-0.0369567597924476	0.875668414138144	0.924104503798354	0.379919854529049	0.120952203416014	0.21170527238839	0.298480617454483	0.217459051258729	0.528382005077192	0.602391075863199	0.0178985907569938	0.0585850383381748	0.676190656737793	0.00924287616605654	0.0385592379933647	0.439628507388132	0.149502750703112	0.261677916288587	0.284944197346226	0.240028782646393	0.515964329635203	0.332249014356923	0.192668973407845	0.407782015392689	0.528399844666518	0.042313535740541	0.179272300956809	-0.0345485266270847	0.915926061934826	0.945472063932723
ACIV1F_000445	gene	449057	449683	-	NDxxF motif lipoprotein	-0.138972418578327	0.501361829447229	0.773513429436451	-0.289543989017912	0.166689766591985	0.481521016642561	-0.325291751262571	0.123133896625005	0.248644542553834	-0.366667419336385	0.0848606702506842	0.160181140237239	-0.333502773691424	0.11243577495657	0.377562108496137	0.0221984037468029	0.915532662741869	0.953387765182957	0.126804131141586	0.556503131339131	0.710318403210904	-0.255526709970678	0.287424960652653	0.431812917672215	-0.135454191903061	0.512292389969012	0.741193179515326	-0.321804325735132	0.137423497005276	0.330496827457428	-0.184763433412546	0.403050911351051	0.671038044310778	-0.175074639555085	0.44463226081818	0.584251086678961
ACIV1F_000446	pseudogene	449756	449998	-	hypothetical protein	0.0211012611772411	0.975279896001116	0.993983970603584	0.419349692683543	0.257417348612281	0.585255719639007	0.143053019690944	0.700096381580003	0.806582795931183	0.773511377800968	0.0473392981897752	0.100949897745374	0.504156301945327	0.178593132859095	0.480487953884015	0.434081997309857	0.277953235254894	0.436508544973043	0.67351771550175	0.113504913087783	0.246986690879015	-0.213414634165014	0.740585709927612	0.831897942285544	1.03393870895326	0.00622561816113029	0.0557687778123653	0.137833401738444	0.743629457670488	0.874479950222104	0.0340755368493414	0.940627365746775	0.974328146535382	0.228261332062381	0.672901004333256	0.774234658116098
ACIV1F_000447	gene	450128	451651	-	alkyl hydroperoxide reductase subunit F	0.0443924676311786	0.826697900929781	0.945503519734442	-0.106836186333609	0.598883715154278	0.850038836183696	-0.0426693536269642	0.833312712929784	0.896419088302278	-0.652360670067093	0.00255437167448915	0.00988320192689969	-0.506136020672296	0.0164975576415771	0.112747127600728	-0.393067172270592	0.058796922899604	0.139919186602732	-0.286619032922315	0.163496417236583	0.318951107271187	0.029265850799565	0.885472459089996	0.925984270943787	-0.0612281149407759	0.762756765118803	0.897384506887105	0.257896573992005	0.208457791561876	0.429224218810221	0.0751286765278083	0.711433474031725	0.874878990987419	-0.354156164021003	0.0874810130671935	0.178300003263101
ACIV1F_000448	gene	451667	452236	-	alkyl hydroperoxide reductase subunit C	-0.159061453198157	0.279988922500893	0.641366449075228	-0.300707196244603	0.0452137378057543	0.229871713704022	-0.553348977960636	0.000499036112231507	0.00380217990271625	-0.740378712541596	1.00837168867099e-05	0.000122752131231931	-0.589643157884923	0.000239803000697298	0.0045296122353934	-0.383978932667214	0.0120707802030779	0.0429183296109437	-0.298519076623091	0.0477607956278054	0.133390932524903	-0.80689937050286	3.17480199617015e-06	0.0000307311794647075	-0.296502434701002	0.0481361839159422	0.213518993728353	0.15509150163867	0.292860620335214	0.525457471089134	0.0753038814366586	0.608389447487889	0.815448791127001	-0.142082013785794	0.337042285467511	0.481741994992974
ACIV1F_000449	gene	452728	453483	+	oxygen-insensitive NADPH nitroreductase	0.126277094913773	0.70302134543183	0.890646511213124	-0.697938051643699	0.043604763139969	0.225056842012743	-0.34556990196667	0.298524653169946	0.472232662771062	-1.36294244478225	0.000230916259729712	0.00148134959071891	-0.265152770881476	0.428081992380334	0.753158485947288	-0.230628529694764	0.499701573324996	0.647232514020948	-0.87633115363978	0.019437029428299	0.0676936236171234	-0.472358820892978	0.206983989234642	0.337123623184567	0.798122715851452	0.0193789076831791	0.117134730884994	0.276754796469174	0.414599389088912	0.639291575012382	0.0718450680108909	0.834939193023257	0.927331402622808	-0.58900566734144	0.105389328364573	0.205623087752026
ACIV1F_000450	gene	453564	454952	-	L-cystine transporter	0.314837006493636	0.383496491663285	0.710709779895114	-0.380454264053603	0.295565076136203	0.63125972891897	0.305103889304337	0.398222835064239	0.566509472476323	-0.95351143697411	0.0118765469070369	0.0342568479184946	-0.36367965440951	0.316068456512845	0.651980734744901	-0.386007897130183	0.292309279161712	0.45149417337868	-0.257181660842529	0.482273377517299	0.648755483109324	0.0967484652172991	0.792743938688057	0.865274282998201	0.127652907125091	0.722767405126538	0.876081703183683	0.326049715806381	0.37020414553455	0.600808637144378	0.160018928270959	0.660385748488025	0.844498935537107	-0.724488180185055	0.056073947732402	0.126176488823199
ACIV1F_000451	gene	455037	455138	+	hypothetical protein
ACIV1F_000452	gene	455929	456885	-	hypothetical protein	0.148549078630075	0.337040822012149	0.686774064515321	-0.0745917618520511	0.628502465959117	0.866786229205859	-0.280825858749506	0.0739044815842894	0.178051541106525	-0.604105840512042	0.00033562961579476	0.00198459251078641	-0.212371865775683	0.173202261307401	0.473002159393706	-0.310134495536017	0.0515464735349026	0.127229045385603	-0.71712036108406	4.75832448138521e-05	0.000495886689247807	-0.667979272573353	0.000171328052336528	0.000951045515010929	-0.0549254623724289	0.721493753676651	0.876081703183683	-0.196446425459255	0.210976653867543	0.433426358398578	-0.565174367612582	0.000858046583662299	0.00887409394510059	-0.895949950298267	1.79626104120672e-06	0.0000221078281994673
ACIV1F_000453	gene	457003	457665	-	hypothetical protein	-0.204931552393482	0.415344177730346	0.730189397074483	-0.0202367121789221	0.93526655431556	0.983555174025927	-0.553470513833442	0.0327672391533502	0.0979416379089147	0.399752638832909	0.119965652860208	0.210384639445367	-0.333953181845485	0.18822881898972	0.491345861470285	-0.173394190887283	0.497000699601051	0.645094054855753	-0.0168628984844795	0.947854480922929	0.97481012027982	0.176324124853934	0.53470997467862	0.669075346480614	-0.44048759129404	0.0862406938962594	0.292612647627716	-0.380070367638718	0.14550457411579	0.343552466662281	-0.228606921965646	0.385087965730947	0.653763974118548	0.670603202749503	0.0162802520004321	0.0486084362691278
ACIV1F_000454	gene	457808	458215	-	general stress protein	-1.04822754113505	0.00518439890004753	0.0913185850525558	-0.232174548845847	0.493067260490575	0.785312290617819	-1.40582750358504	0.000250183373470434	0.00220941160986877	-0.575461123465505	0.101772169786707	0.183567839403078	-1.22675431151149	0.00139832405658147	0.017690425273961	0.165826554287079	0.627844885157431	0.752572511437066	-0.614052083943682	0.0961022953037529	0.21804208336125	0.0289559004294848	0.941881803186194	0.964941056371543	-1.09749230237279	0.00366050616086113	0.0372905496537164	-0.259456480255486	0.461540116427034	0.678588711719747	0.307604704662228	0.378066706109381	0.647763578238802	0.74349264154967	0.0445118731306734	0.106390417324632
ACIV1F_000455	gene	458728	459306	+	xanthine phosphoribosyltransferase	0.713929172308445	0.0078853757769046	0.114229940311319	0.230309807029938	0.371707970951596	0.698898854010881	0.692015918498141	0.0100101976382574	0.0398066338831288	0.103302282619575	0.688323235574556	0.78611000973382	0.565269330741011	0.0321962156115171	0.172559351407729	-0.13779089347744	0.595743859088307	0.724237225042593	0.00258497792498623	0.992128400956323	0.994951567642616	0.140109844837555	0.603383287670513	0.726839035634985	0.655260661468328	0.0140392018878713	0.0987917698257088	0.127866426329317	0.621837321820555	0.79259489941514	-0.0457508145487504	0.861945575499086	0.942698820007042	-0.477939027553021	0.0826879599000162	0.17051649046857
ACIV1F_000456	gene	459306	460574	+	nucleobase:cation symporter-2 family protein	0.702625169816747	0.0149135256000695	0.16624913783684	0.338157439912803	0.226308677262936	0.553791325565613	1.06650688192747	0.000439804071121214	0.00342769935085874	0.326565010545185	0.24269380018826	0.362508037623321	0.568632612360543	0.0456227363245975	0.214738711733559	0.06698312555708	0.809131433925484	0.88422559271889	0.293059911226876	0.295164254616274	0.463236766559176	0.702081186522775	0.0159665713654691	0.0450509067573403	0.619994347075948	0.0301741267345326	0.155737428307265	0.184719563297543	0.506516980866569	0.714044374559916	-0.0749730116392149	0.787864095273125	0.908485863907971	-0.471342855388944	0.0995167853704506	0.196291266285443
ACIV1F_000457	gene	460612	462078	+	IMP dehydrogenase	0.579421386950941	0.0151591663550738	0.166934949335226	0.324073046339151	0.162536808468909	0.472602965254951	1.44620606213794	2.4494184805022e-07	7.57092984882499E-06	0.394524833588777	0.0912975525007536	0.168816684433752	0.374311771931539	0.10814573035291	0.367695483199894	0.0227011509430015	0.92115951326985	0.956318273318318	0.0613598139141611	0.78984585331694	0.876532321918433	0.189671971061931	0.414732601213738	0.561626157615746	0.298106393200235	0.197870745207403	0.46341061464998	-0.240364854508603	0.298907369654774	0.531043791940553	-0.24849364195837	0.285396443050138	0.558875684014669	-0.470723125704787	0.0480765376418644	0.112731191711958
ACIV1F_000458	gene	462103	463644	+	glutamine-hydrolyzing GMP synthase	0.544569767786262	9.6343110447707e-05	0.0185870612225849	0.520369501508505	0.000173711542674775	0.00454322496226335	0.936937547413908	5.59585353887673e-09	4.0054530594065E-07	0.603803029856938	2.28028655799418e-05	0.000235831917784949	0.250284215865655	0.0522978181353701	0.234246871169245	0.0595588914185516	0.636975911518538	0.759567943590717	0.109498988759863	0.388494850320732	0.557334384426366	0.0189663453400086	0.881491207349224	0.922694656368442	-0.0310900278347758	0.804867736157279	0.918305470783473	-0.244970446877986	0.058053326929383	0.187313225679622	-0.326436388842444	0.0134502099625897	0.0814801138045525	-0.221009637544557	0.0878724520402392	0.178768189640576
ACIV1F_000459	gene	463757	464293	-	hypothetical protein	0.562135261582506	0.237661229413691	0.608244099372274	0.227503902210713	0.638114037259704	0.868703794467666	0.720769977597823	0.113606575182457	0.235599355895928	1.27441160960394	0.0136829283981327	0.0380937208218228	1.03483698403942	0.0263731116942125	0.154481668184491	0.612212396060615	0.233625740518446	0.386534071903998	0.237252221060513	0.687660520746736	0.808212746460872	0.570700750059774	0.497043801136005	0.636310852162933	1.16140515790708	0.0133480124015127	0.0950434390893048	0.094396009814467	0.867837610241177	0.935229120386689	-0.473860225822652	0.48309900883906	0.736108665588991	-1.14076552451587	0.273145242740418	0.413375055038999
ACIV1F_000460	gene	464686	465390	-	type II toxin-antitoxin system PemK/MazF family toxin
ACIV1F_000461	gene	465789	466061	-	transposase
ACIV1F_000462	gene	466322	466474	-	hypothetical protein	0.488149781613064	0.605578321608906	0.83502564773058	0.27681127528667	0.769534426226227	0.922491687675336	0.329889502191147	0.657181606999551	0.777188683060338	0.282258416164966	0.794605411128692	0.868164781487365	-0.322569983542474	0.757507994199694	0.909169003077216	1.58996672501485	0.0808292429196881	0.177625018450322	-0.128278609724023	0.906057708687467	0.951168262304095	3.05350142328203	0.00936915469304313	0.0286016843603561	0.482798798606268	0.608704523694901	0.80529003134734	1.31236339373628	0.180138579843754	0.392281073331825	1.46072807055052	0.0836744564275043	0.277519863530561	1.62841703586616	0.224891139254638	0.362598635905522
ACIV1F_000463	gene	466998	467357	-	DUF1304 domain-containing protein	0.432761446264668	0.140765205061671	0.503760958332629	0.199438691331461	0.477025550216356	0.778350027947503	-0.0669481135265909	0.871183817363753	0.921314145890128	-0.586641115133066	0.0426390482555947	0.0935308155284012	0.140893146763537	0.632189281308107	0.861204902471216	0.472526042122502	0.113668258075226	0.230557540614925	0.0910048225379559	0.769615027932346	0.862526936949312	0.800768545200409	0.0186378180912107	0.0511552625712342	0.751478148508512	0.01131015127257	0.0845154161027206	0.809255342115316	0.00787342197625137	0.0488882561795653	0.114386186434471	0.808543085746592	0.917843393182323	-0.186531371757275	0.592270950359594	0.714119906108429
ACIV1F_000464	gene	467376	468221	-	SDR family oxidoreductase	-0.380134825116076	0.133867948886151	0.49736979235051	-0.57812436693723	0.0234068546873711	0.148753842873013	-1.52922241492584	5.12499106605714e-07	0.0000134038227881494	-1.19232097026781	3.0534691592651e-05	0.000292444933563418	-0.436245179307184	0.0868806141235482	0.316352436969279	-0.517105444738815	0.0525214783530741	0.129346209636106	-0.410288977210928	0.124843699129599	0.263236326846907	-0.499618541767361	0.111728875082039	0.207640890706335	-0.169748710749012	0.494089797443176	0.728809245686247	0.0571285072788951	0.821318544456264	0.912203528346687	0.136334939943211	0.594429759602146	0.809214093463098	0.328613456603607	0.224213402758591	0.362149914194398
ACIV1F_000465	gene	468693	469373	+	superantigen-like protein SSL1	0.627095080705672	0.321702274453963	0.676961836271	-0.214981005779118	0.685147199115656	0.887851539587702	0.320891355892247	0.538440065178044	0.681801876501963	0.653718743842587	0.287139530303431	0.41433396415137	1.18361959566826	0.0482224725138814	0.221937606155258	0.114223494274541	0.842332688652625	0.905418727325019	1.47265547488146	0.0120326193752398	0.0471595456781733	0.797472501597822	0.418791488493159	0.565036135268547	0.92428123362279	0.133106145045536	0.36906087107427	-0.039472543764876	0.948514322847951	0.977300005974868	-0.0154093048296802	0.98279575929894	0.994865822587688	-4.47523914621521	0.0470007511745668	0.111070411116266
ACIV1F_000466	gene	469659	470354	+	superantigen-like protein SSL2
ACIV1F_000467	gene	470645	471703	+	superantigen-like protein SSL3	0.197272513039634	0.729776865251382	0.899886602654719	0.461062419396693	0.432352932526068	0.746916314118381	0.527806069197004	0.332282002248951	0.506494613206122	-0.55324329480105	0.343565987234436	0.477539924083585	-0.489918531806033	0.426869928160812	0.752594692286239	1.13295718261135	0.06642477461645	0.152340123909565	0.857002221691596	0.196784769961563	0.362412186251508	0.689577750689333	0.371010814709967	0.519109781898719	-0.359360336423529	0.557480546916751	0.776012818949788	0.668743051129328	0.31663876500085	0.549305615933857	-0.261585701903021	0.746880602541965	0.891406423393657	0.576558797852166	0.421626377775969	0.562898117602622
ACIV1F_000468	gene	471822	471959	+	hypothetical protein
ACIV1F_000469	gene	472068	472994	+	superantigen-like protein SSL4	0.218905591311902	0.729106948355914	0.899886602654719	-0.0396556614523105	0.944593964364731	0.986293889854921	1.87502819962096	0.0012125135706782	0.00758169405113723	-0.367314249892287	0.572301361176534	0.690314723902515	0.761056354599997	0.19767212588393	0.503434627719374	0.0797427670915441	0.90293910562385	0.945340403116579	0.25012352656921	0.78045597181255	0.869224760216135	1.65905537618881	0.0358695023779915	0.0861121328050634	0.758143151034196	0.206905359768632	0.47393341709802	0.648313986488964	0.301521254084642	0.534988787416978	1.46714147535943	0.0503846481303218	0.199775864306815	0.593505305640176	0.483487404338582	0.621262302492073
ACIV1F_000470	gene	473358	474062	+	superantigen-like protein SSL5
ACIV1F_000471	gene	474508	475203	+	superantigen-like protein SSL6
ACIV1F_000472	gene	475624	476319	+	superantigen-like protein SSL7	0.0950980747403923	0.860277148285211	0.957294922056018	-0.40112647086583	0.492575852425506	0.785312290617819	0.785057606981291	0.11367094676932	0.235599355895928	0.683672318359264	0.200550530279842	0.313324205836399	0.0427755554917334	0.936915804489506	0.980549279896678	-0.0251602222632795	0.969263783517286	0.985569155576455	0.616363069867103	0.32649609743644	0.49337188057062	-0.0998724692325321	0.916922471219645	0.947219567686074	-1.0517033038831	0.100363211899412	0.315786776413044	-0.0654200099123111	0.921634312925648	0.96403632051116	0.374590828716436	0.5697121240722	0.793362972515513	1.06303425919808	0.134590511833232	0.247043305618671
ACIV1F_000473	gene	476663	477361	+	superantigen-like protein SSL8
ACIV1F_000474	gene	477741	478439	+	superantigen-like protein SSL9
ACIV1F_000475	gene	478805	479488	+	superantigen-like protein SSL10
ACIV1F_000476	gene	479573	479674	-	hypothetical protein
ACIV1F_000477	gene	479752	481308	+	type I restriction-modification system subunit M	0.272572750838776	0.142794006939139	0.503760958332629	-0.0259375723313496	0.887852931904202	0.96465902442881	-0.0114023440192555	0.950665482215611	0.971659008874865	-0.88202544794427	2.51874054632938e-05	0.0002546830589597	-0.14356555160995	0.436562288885538	0.758480579253031	-0.426708281098246	0.0275463890190038	0.0803928949910842	-0.661699218016211	0.00141788575671083	0.00866662754663696	-1.4831014999695	1.35447285786308e-08	2.87825482295904E-07	-0.126664206267641	0.49243918149466	0.728349414717496	-0.157024398554419	0.402959640114316	0.630361669150464	-0.100271517196294	0.599581508378489	0.810970513570109	-1.21314635696989	3.57624106378318e-07	5.37542549270683E-06
ACIV1F_000478	gene	481301	482524	+	restriction endonuclease subunit S	0.468334888385983	0.104972067241092	0.445653895336205	0.59090080602434	0.0476431474303568	0.237343152034012	0.292920985073808	0.314199005419913	0.488913784177439	0.599861638009951	0.0536094403360118	0.11165212688664	0.101449757921637	0.723740340866798	0.897253294055466	1.29527790069938	7.05749559284266e-05	0.000783526041327838	-0.21058656366097	0.534624037343882	0.692795322332235	-0.226404964052898	0.609625380491289	0.730798164361528	0.0528423042425719	0.854700956393026	0.942735848089631	0.149359247545827	0.637752414448769	0.80309563300956	-0.0735910076623487	0.827937138701719	0.924683527230919	0.614191027147598	0.0986257007824808	0.194816199076505
ACIV1F_000479	gene	482907	483584	+	superantigen-like protein SSL11	0.608380475065699	0.537443094942782	0.792483587105684	1.1930343049298	0.24407300463873	0.569852852032057	0.433369580341462	0.572231968916782	0.711042007973343	1.28120971035602	0.151604054048621	0.250829091856599	1.38676538547735	0.119936628368095	0.393519456165522	3.40822780606476	0.000204519665339882	0.00177163531759388	2.07173301697596	0.0108134335599719	0.0433813263762885	2.35345653361002	0.0524165250490733	0.116863072240557	2.59949056216981	0.00136709722357645	0.0179637896044828	2.87445989997749	0.00374252455893892	0.0272913319043267	1.93685065252124	0.0206505433123356	0.111447376606255	2.40374912536746	0.0304046300591615	0.0794434137953114
ACIV1F_000480	gene	483606	485114	+	FKLRK protein	-0.123952882386326	0.643136760635281	0.857095535976465	-0.0322314692100493	0.904297227678364	0.970373618835999	0.370994300260072	0.166449115623637	0.307569018000199	0.464201442724702	0.0874635636182971	0.164069581408116	0.863536693432085	0.00134823346367103	0.0172168780337334	1.57335396265764	3.54638836199856e-07	0.0000155583489429614	2.0145296604089	3.08520496447598e-09	2.43141849502726E-07	1.38308494865147	7.96976173881184e-05	0.000493798449420688	0.495430729731554	0.0597251392036466	0.240670190568769	0.976261557944099	0.000826830078241166	0.00847945659972084	1.36420623843315	1.97824221927522e-05	0.000328098709538329	1.85768056248811	9.69158722109946e-08	1.73428402903885E-06
ACIV1F_000481	gene	485217	485525	-	myeloperoxidase inhibitor SPIN
ACIV1F_000482	gene	485893	486666	+	tandem-type lipoprotein Lpl1
ACIV1F_000483	gene	486697	487497	+	tandem-type lipoprotein Lpl2
ACIV1F_000484	pseudogene	487516	488323	+	tandem-type lipoprotein	-0.514477011263832	0.360174992109208	0.696281895734002	0.373942568396105	0.485102690851547	0.78197758591023	0.593463208161303	0.248638403230252	0.412627490412621	-0.00679694078066769	0.989561453777585	0.995878772771693	-0.399155783711238	0.466587383313967	0.777437348459855	0.792206372442207	0.168314344310474	0.305617501017684	-0.289606790887452	0.708275106992215	0.822591072168584	-0.130598800973216	0.881648313199111	0.922694656368442	-0.616763716210667	0.281712670263294	0.558878361459371	-0.235368067000384	0.735088607650858	0.868833582665349	0.228046572719324	0.766892996948204	0.897876452822204	-1.4884132917974	0.148459084797721	0.265140322160079
ACIV1F_000485	gene	488369	489172	+	tandem-type lipoprotein Lpl4	-0.100652719912598	0.825241566157389	0.945349843020497	-0.649683854850801	0.225346595987671	0.553197419753127	0.659188462104325	0.118880849711424	0.243124745274492	0.827487000538878	0.059717453205079	0.121854068055375	-0.210303016929249	0.64708734172844	0.869174108395732	1.32023420327008	0.00450482230403201	0.0197829624019373	-0.130972338173031	0.849037552881451	0.910391960965501	-0.997848064769899	0.375465337784468	0.523189405109505	-0.0419861473286117	0.925515917374572	0.969602008943081	-0.911994376907955	0.205593030564254	0.424327993656296	0.385364646926586	0.528073601918601	0.764360175436232	1.29219748288117	0.0393601627899783	0.0967115111009403
ACIV1F_000486	gene	489191	489961	+	tandem-type lipoprotein Lpl5
ACIV1F_000487	gene	489993	490784	+	tandem-type lipoprotein Lpl6	0.368771026175994	0.480631401745952	0.757369776217665	-0.213236755805897	0.682162233697623	0.886094209960618	0.341333704971519	0.509622790998626	0.661658229840699	0.230271417104245	0.645591417259396	0.75107299185011	0.0672798132014443	0.900572612110292	0.970506143003168	0.537634208739611	0.313339667336811	0.471656831851757	-1.55377593380332	0.102735178823409	0.22958450821214	-1.02065462222727	0.311597819628578	0.458628825427344	-0.624355328696321	0.293906590527138	0.567774095336517	-0.58778007589594	0.369117186253955	0.599760302634861	0.224092552611489	0.745963782664692	0.891406423393657	0.457534464556879	0.507360170634541	0.643523719704316
ACIV1F_000488	gene	490854	491630	+	tandem-type lipoprotein Lpl7
ACIV1F_000489	gene	491809	492621	+	tandem-type lipoprotein Lpl8	-0.315382040474655	0.646762443594684	0.857583017367211	-0.538665535074461	0.428021972813171	0.745339158803986	0.820738964948335	0.155091064717046	0.292340745689789	0.192035685888784	0.778971831831447	0.856774517825126	-0.187126731943234	0.779952883273548	0.920325562216218	0.948157024367568	0.137203357920104	0.264675981235946	-0.290494356159316	0.740808156572427	0.840984217811771	0.782213891018741	0.44457415208793	0.587866647388998	0.586601628690589	0.343616366309714	0.617089767107397	-0.222924347310832	0.775371040654585	0.889116479137204	0.138907106087064	0.865162088673627	0.944017128565637	0.376350011987287	0.704729379982646	0.796039831209633
ACIV1F_000490	gene	492640	493425	+	tandem-type lipoprotein Lpl9	-0.0999587436111072	0.717067641515816	0.897572013310179	-0.0585373045309088	0.827984680337832	0.942721788712394	-0.727690634472827	0.0124686390822588	0.0478345533198079	0.572886856931623	0.0466949265919248	0.0997723490416618	-0.419061659314156	0.140483307268696	0.429559832889599	0.124120827135728	0.659485722892458	0.776201283542833	-0.0880461276184999	0.772744526630945	0.864213318711018	0.0440763908781361	0.91139986835497	0.942946991983841	-0.180011471431694	0.517805554087286	0.746020680315539	-0.444099832260434	0.14512905573373	0.343477434288776	-0.379976525423168	0.237247993968889	0.50692422906157	0.857162855120288	0.0134128609299131	0.0418378061689116
ACIV1F_000491	gene	493608	494420	+	tandem-type lipoprotein Lpl10	-0.282318020365949	0.495841279151453	0.77156080051027	-0.289480263590386	0.451094681994157	0.757393540138338	0.0565457028496311	0.883218847154784	0.930424192200237	-0.296989188026156	0.447840321231102	0.579593342984225	-1.26593654243025	0.00848472975759177	0.0686859075614571	0.639399773943568	0.0987428947550968	0.208525367805794	-1.24060160095077	0.0420819264161461	0.12163957476293	-2.95590880914368	0.003502877360725	0.0125696918485119	0.084053451004014	0.836304652030811	0.930367547453499	-0.378184094411902	0.39436458646311	0.622560461508798	0.22116888882043	0.641354532495525	0.835371543157652	0.866380291229116	0.0607502600588819	0.133798143611465
ACIV1F_000492	gene	494410	495738	+	hypothetical protein	-0.137028448265829	0.548482927581663	0.80036135355264	-0.0654980833162954	0.775009637066607	0.925210964427568	-0.512035928997766	0.030145577411109	0.0917180878727254	-0.584872365770853	0.0143925856258506	0.0396233126541637	-0.643860444078866	0.0077626743479745	0.0640348317523446	-0.000387835345866366	0.998734315779834	0.999026117835647	-0.491764879557275	0.0492033855308624	0.136746347066261	-0.617648488404347	0.0262800978025058	0.0667431055301734	-0.469664222661209	0.0467658529651343	0.210239569986173	-0.446079933058918	0.0708080281410159	0.21352310038089	-0.197990439961081	0.414414195030706	0.68026952956157	0.0815516198133938	0.738939122761776	0.818702408925471
ACIV1F_000493	gene	495735	496058	+	hypothetical protein	-0.361145194780485	0.465805820987479	0.755060687178751	0.328006079439729	0.491281450882405	0.785312290617819	0.428746881847361	0.340896946883112	0.514216538596368	0.711731729584969	0.148528320375087	0.246941950745866	-0.260344660453706	0.59299051636794	0.843162106192739	1.17111566948849	0.0172867133784976	0.0569937701691073	0.371419235822527	0.49254018856364	0.658183690219553	0.758743814802514	0.277022282603548	0.420715024389531	-0.153220746633682	0.75205528928459	0.893179817147797	-1.46977413155392	0.0388708381520779	0.146641719519628	0.112168575384194	0.844804381973818	0.933333841985696	1.80145664218851	0.00214268613098589	0.00955427258406824
ACIV1F_000494	gene	496077	496391	+	hypothetical protein	0.0676792938200973	0.848741190753866	0.953438152964079	0.0285839657461335	0.933022249201986	0.983555174025927	-0.267311189922168	0.441910349698883	0.602616939412288	0.201265519962686	0.565738918950928	0.685744144182943	-0.00529437732574507	0.98807680080354	0.9953958882169	-0.0231224473048706	0.948727468217666	0.97305381355658	-0.0149474500316798	0.969114319533748	0.98338440108673	-0.2354969365362	0.624895728807761	0.742883034246989	-0.207019447176566	0.567068035449626	0.781602447543348	-0.814734336804395	0.0433664151747181	0.156648936620495	-0.292806464947485	0.469086616373593	0.722960617225095	0.499221555177702	0.229308856221913	0.367110117082757
ACIV1F_000495	gene	496681	496941	-	hypothetical protein	0.430427910206685	0.370733337485974	0.700549512653318	-0.124731705566032	0.780191075787548	0.926689836743288	-0.46473157174306	0.313219520955483	0.487947936425494	0.654905360216001	0.161659250490166	0.264409597915365	0.566209218974597	0.231483858810045	0.541907705960128	0.233495814140051	0.622830311850439	0.748391995064594	-0.170572123269667	0.76231182077682	0.856459377328769	1.65059312144465	0.00741266950569947	0.0234447221575611	-0.0300192929602239	0.952902419694335	0.982522585886501	0.163423319967132	0.74311389575097	0.874479950222104	0.0382932514266549	0.945189336601328	0.97553964140501	0.88359799394003	0.15755677093701	0.27684393859733
ACIV1F_000496	gene	497060	498262	+	GTP-binding protein	0.205419326681955	0.461360787308415	0.750539079831871	-0.0919458001486014	0.741984836010262	0.914453445377396	0.495699348702375	0.0712799251083413	0.173393406333423	0.0998982923556061	0.713970203401434	0.807148359622569	0.0547937262975448	0.844247884589038	0.950477750861831	-0.0591391603449145	0.842755471889034	0.905418727325019	0.326923960067588	0.286817425665003	0.455957567392641	0.545117670193977	0.107236688096462	0.201717698217412	0.404860755451889	0.14710936659145	0.388860521991005	0.0420340062805729	0.888581114813118	0.944486374478968	0.267808905673313	0.389792946301516	0.656493383244659	-0.397246278336617	0.260300364633672	0.398433872708828
ACIV1F_000497	gene	498921	498983	-	phenol-soluble modulin PSM-alpha-4	0.640116104280465	0.0496239505822102	0.308166999049342	0.379998569864618	0.232248798738018	0.558053650677923	-0.460284505568856	0.163315944753489	0.303057108821123	-0.470281774983469	0.137835664065147	0.234028093793508	0.562511262566215	0.0825156958885896	0.306195713722753	0.3278224618502	0.335790068607977	0.490520400974059	0.0207750736672626	0.954964640249974	0.977703836287459	-0.705061121164173	0.119660793663139	0.219176672568173	0.985294002011222	0.00298061552580199	0.0322998973314	0.414299598694438	0.230603095762286	0.455843328832426	-0.234713785333019	0.544618059514216	0.775314805154874	-0.644240906039546	0.120166270822834	0.22619533331357
ACIV1F_000498	gene	499047	499115	-	phenol-soluble modulin PSM-alpha-3	0.176017737284806	0.731788593733713	0.90092616997565	-0.0814606517794103	0.864732081230442	0.956842908528952	0.409131913161149	0.386120982973119	0.555981510686545	0.0730390213341366	0.878780348761865	0.926825338748458	0.788936154622328	0.104386468915399	0.361695790382018	-0.56854248478616	0.327867441109552	0.484065616426551	0.658251384887566	0.254357116629357	0.419812716766901	-0.727953424687318	0.407329772353132	0.554572790526093	0.935728841865558	0.0552283797117663	0.229340667628806	-0.658531008217886	0.280675902436292	0.508619889824594	0.198057608104142	0.752540521378768	0.89307684658625	-0.138862715719234	0.844827970664563	0.895530818475297
ACIV1F_000499	gene	499167	499232	-	phenol-soluble modulin PSM-alpha-2	0.062089284633487	0.88722640007739	0.966411133357714	0.78749897444955	0.0693730573543413	0.293547374774185	0.466445694864177	0.249360938229926	0.413331929476485	0.988891856794247	0.0260786755046593	0.0635609295454063	0.365110304474402	0.389754712453119	0.724629403877297	2.08524906342679	9.25216812673627e-06	0.00016556511384686	0.857211804842851	0.065991591844557	0.168736139116673	1.22765985406903	0.0427343972199089	0.09951845927924	0.723505633889292	0.0868481920759011	0.292612647627716	0.0443686326103914	0.931669598476513	0.967968414001572	0.926775724566788	0.0481835133033774	0.194449786624906	0.688316916874878	0.247238339995591	0.386487519993108
ACIV1F_000500	gene	499264	499329	-	phenol-soluble modulin PSM-alpha-1	0.134111428900624	0.797018761305777	0.934838736848518	0.788767011375932	0.0572056356186345	0.265981758773822	0.709867979101226	0.0816478483090093	0.190301754413458	1.21230197367834	0.00566195015322126	0.018712642061679	0.0601090286221898	0.908927162582398	0.973665337375304	1.19129375390006	0.00704043878725895	0.0279763997834745	0.48918324988267	0.338130346563951	0.506450739346888	1.23921882649548	0.0436098428256894	0.100866303134248	0.576359668728402	0.179310907509318	0.441780496762088	0.360568646929237	0.457087499568051	0.674333417036867	1.14436043272328	0.0183640743203975	0.101939351329553	0.0789274308424394	0.914597895425752	0.944459481988628
ACIV1F_000501	gene	499850	501334	+	NADH dehydrogenase subunit 5	-0.0361808365512288	0.865843325417087	0.957294922056018	-0.0564282684375713	0.792439318457843	0.932684961577383	-1.17252098439349	3.29609823715935e-06	0.0000614067616785852	-1.63621709573422	4.86938233067777e-09	2.18109829865074E-07	-1.4537251999868	6.12292466691782e-08	8.32717754700824E-06	-0.354981167516373	0.105553194007108	0.218829792453761	-0.610747286178754	0.00721722076913327	0.0316626459549073	-0.587113175786263	0.0101871720131723	0.0306516680042351	-1.89692707832407	1.69122919072636e-10	4.60014339877569E-08	0.28981595843709	0.182657702662278	0.394621883432404	0.122063945092694	0.571404553596311	0.794591199275033	-0.62327393147749	0.00636145189425501	0.0228877634290657
ACIV1F_000502	gene	501347	504052	+	YbcC family protein	0.240567801280938	0.267983379884712	0.630969591289466	-0.0333969692525356	0.876771234534533	0.961221350869959	-0.37049838191502	0.091637439039376	0.205824801145419	-0.897468385233707	0.000169946329343977	0.00116144225079301	-1.07401319894602	1.44203666145596e-05	0.000568455031762351	-0.447628542831954	0.043775062293	0.111071053579254	-0.542498492318872	0.0158904605350024	0.0584091092264933	-0.164378918113516	0.449628871973296	0.593202721912985	-1.47443919084262	5.03070118028832e-08	3.69824519199574E-06	0.144658301227252	0.503495132828736	0.7110627005681	-0.0599876112849597	0.781070750045892	0.905866260458819	-0.428096891085191	0.0537629993905746	0.121862798618636
ACIV1F_000503	gene	504214	504576	+	DUF2294 domain-containing protein	0.064792894447359	0.818373486571615	0.942618921990035	0.0438033819728457	0.875747725640952	0.961221350869959	-0.0756166577250734	0.786934467993865	0.866233004024004	0.299492233925955	0.291783864764374	0.419614515318912	-0.417423601640132	0.147311268587103	0.439312002454066	0.468251102058777	0.102598061966407	0.213912606941602	0.216224173978366	0.450433613586409	0.618465133243328	0.996863784998513	0.00176808524135666	0.00710368073336799	-0.557942491734648	0.0565217272130258	0.23188400907908	-0.0944305353325887	0.740965626013246	0.872856865637085	0.000153598910933943	0.99957742064918	0.99957742064918	0.49549606799231	0.098555452407905	0.194816199076505
ACIV1F_000504	gene	504805	505221	-	hypothetical protein	0.72197183991859	0.00789530469798823	0.114229940311319	-0.40463423230327	0.132103910099392	0.429257839390195	-0.0358512685291859	0.986782482142725	0.995907661765392	-0.62347160790765	0.0235002844577671	0.058412962030191	0.108341270397583	0.681902712285281	0.884069348291078	-0.0918650163210726	0.909604763654798	0.949395609033404	-0.484870916168542	0.126501892921856	0.266319774572328	-1.3482278599475	0.00115831498943164	0.00499662835676792	0.41143560156633	0.122118541919744	0.355253940130164	-0.0302745078739112	0.912917404321578	0.958877715214526	-0.0438750673548242	0.935828996292085	0.972289866277491	-0.617152481796386	0.0639179137319406	0.139308273518332
ACIV1F_000505	gene	505259	505933	+	phosphatase PAP2 family protein	-0.254998866388965	0.336324277523233	0.686774064515321	-0.443478207546489	0.0986062530633119	0.364394754894959	-0.601197206618566	0.0282578998432841	0.0875756277748211	-0.185660225149088	0.485461553039764	0.612172194839201	-0.17254539708977	0.513329337975074	0.803919036736841	-0.485913178417715	0.0750287348960425	0.167965562894844	-0.190983567256651	0.480964865970899	0.647956629737912	-0.00965049098549058	0.97273949199129	0.982127475210211	-0.305632734810862	0.250728560765025	0.524198067087524	-0.261119663658762	0.330261521856262	0.559695538597527	-0.104373049476364	0.700049833662903	0.869468286558491	0.213553893454385	0.439676141574014	0.579479817653553
ACIV1F_000506	gene	505970	506704	+	carboxylesterase	-0.053847438237304	0.763077214614674	0.915154331460279	-0.532901029318642	0.00482317644235066	0.0493365810310788	-0.448975992856869	0.015960335351133	0.0572719157718755	-0.370274702900634	0.044798146832228	0.0965538505417276	-0.259602893135599	0.152053870984185	0.444716697932239	-0.543185045696472	0.00456593813346132	0.0198709627568237	-0.339722259472506	0.0695772587224325	0.174907711390958	-0.39394837526257	0.0452611261670341	0.103909669294782	-0.48359352447572	0.00993370672403735	0.0778665195659412	-0.129887932556944	0.473092771279423	0.687032748467715	-0.13482959555799	0.462573950927816	0.717296650958729	0.150863739242715	0.41642102706418	0.558513409080162
ACIV1F_000507	gene	506882	506995	+	hypothetical protein
ACIV1F_000508	gene	507160	508497	+	sodium-dependent transporter	-0.643845987754302	0.00697809809655322	0.109713449841762	-0.981566819786725	9.92105014841063e-05	0.00296541279161285	0.0566799649813209	0.800197507662782	0.876827425389082	0.321852389145749	0.160292169784476	0.262331348865087	1.45526774604375	1.20285277841578e-07	0.0000142250415534388	0.050996811825517	0.821465258080572	0.893414010007951	0.471407272750824	0.0438848811473432	0.124991493948454	0.7876832165455	0.00191986261848147	0.0075681540902458	2.44606136366486	5.61838047361413e-13	3.82049872205761E-10	0.790684452239595	0.001083420497982	0.0106386417130363	0.65703869963919	0.00612792629067831	0.0451706219800677	0.576044382331172	0.0184998401724095	0.0538177168651913
ACIV1F_000509	gene	508714	509628	+	cysteine synthase family protein	0.0735577687690887	0.799837963779563	0.935724413539962	-0.679064183966951	0.0290838201401202	0.170491359442084	0.486252833065669	0.0938515698402426	0.209782296677511	-0.636957315962252	0.0294182907792133	0.0700067812068768	0.522616618546778	0.0723798444042978	0.283270757956389	-0.608404590582181	0.0644062945055722	0.148966939672752	-0.200600261226343	0.546500449635665	0.7016397120498	-1.20308518024062	0.00270623911452139	0.0101811485359588	0.86062135099307	0.00406134675576332	0.0406134675576332	-0.0827652336992601	0.791541261139562	0.898952914530108	-0.0858074404398768	0.795884483078686	0.91044520156766	-0.854758264578955	0.015587224332772	0.0468996130366591
ACIV1F_000510	gene	509612	510754	+	bifunctional cystathionine gamma-lyase/homocysteine desulfhydrase	-0.0387877917112101	0.866433394852813	0.957294922056018	-0.562528783285279	0.0189171458984076	0.127103088775749	0.028418406661946	0.901450772047028	0.938695296258757	-0.168936676159064	0.460589996521261	0.590110593753099	0.300922483382898	0.192764213000859	0.498343542950981	-0.163149083758539	0.489516455107878	0.637989821702649	0.123730289828489	0.611538680534684	0.75505456697882	-0.387785522454943	0.150515580993986	0.262960952237783	0.368482615722335	0.112608515056986	0.339595917308287	-0.298232359823646	0.215818509592093	0.438406531807686	-0.11210048114098	0.654549259874987	0.840803697876955	-0.0938337622762107	0.707894580582588	0.798289079263947
ACIV1F_000511	gene	511048	512073	+	methionine ABC transporter ATP-binding protein	-0.548651513373648	0.0416651607501091	0.282785551872228	0.312567020528046	0.249748354760684	0.576975132619487	1.08402854226031	0.000122388821783932	0.00119747336421689	1.40106479660585	5.04473331763154e-06	0.0000695920466876427	-0.462470951343256	0.0808429630594892	0.304983161611388	0.53843179069515	0.063781319142469	0.147898711055001	0.976619018228078	0.00151222958171791	0.00906005388165795	1.58532473235231	1.86398823505132e-05	0.000140190251396914	-0.493137511953599	0.0657331955519674	0.252534310595129	0.870280722156834	0.00341930213875034	0.0259066902991669	0.984140039880113	0.001627641937139	0.0154257354321187	0.925936786445124	0.00815692478266333	0.028013681071773
ACIV1F_000512	gene	512077	512736	+	methionine ABC transporter permease	-0.333343462763582	0.480094503068104	0.757369776217665	0.415252073750754	0.414502342732879	0.732304633440085	1.3904126199468	0.0033679443347056	0.0170910608029837	0.946289040984883	0.0476182528351988	0.101426505647409	-0.918204029832397	0.0698208756854987	0.278056781646495	1.02953696965765	0.0541157610350778	0.132488631877058	1.2752696208162	0.0216893296732732	0.0735520198506828	0.351376797071871	0.634560910575806	0.750174012044589	-0.470533334625417	0.327321420776543	0.604833060130568	0.421193964201942	0.470901607589051	0.685681141671423	1.06025874064518	0.0649422139810191	0.236786624702911	0.706747843440269	0.273253069470632	0.413375055038999
ACIV1F_000513	gene	512773	513615	+	dipeptide ABC transporter glycylmethionine-binding lipoprotein	-0.309476054972866	0.346675673230863	0.690704698243238	0.323096692307222	0.318651221190392	0.655621272040746	0.314815771488912	0.324528270414892	0.500060523253246	0.960551506459062	0.00517092224077297	0.0175372923876589	-0.231864450362435	0.476362474905624	0.783377225963299	0.315018999405337	0.357060158057104	0.515500865135521	0.151599132586202	0.677349460535252	0.801900942147242	0.780758222264773	0.0696327894379682	0.145693220977903	-0.561139854029041	0.0975369645135236	0.310656374094595	0.00411175243211766	0.990827216014627	0.993383718230661	0.24286466304734	0.50563136141111	0.748268391206865	0.383774670669841	0.358491465100582	0.501335108006984
ACIV1F_000514	gene	513947	514951	+	autolysin/adhesin Aaa	0.666546116043754	0.00237985339565575	0.056782466984067	0.277859711222832	0.18130356696001	0.5037239041177	1.45528424644683	2.19642486836699e-08	1.03004752447555E-06	0.355829022656019	0.0889894405232423	0.165902178357244	0.703872418073705	0.00143579057034628	0.0178326500061273	0.0976405451470081	0.635780405072879	0.75847486920975	0.441590356047885	0.0380111939451873	0.113991673132205	-0.403784816475264	0.0583582345507474	0.127089189734214	0.867094883529739	0.000142736345076055	0.00300963456284395	-0.0853926438239552	0.679028576910752	0.829347880196338	-0.255278699182433	0.22416899359689	0.491919472668072	-0.800907510450282	0.000421210187121021	0.0026831187563681
ACIV1F_000515	gene	515136	515405	-	hypothetical protein	-0.171891666556733	0.662265526633908	0.868544952962503	0.710588688046309	0.0666494825083721	0.291433167535231	1.00304179220123	0.00872389518683234	0.0358512934299185	1.81284027902421	4.9055261364336e-05	0.000424174297510762	0.881980718478429	0.0215781667497669	0.135194098563811	1.466746910662	0.000411640498177686	0.00297851044033752	0.969004634790167	0.0203188590185119	0.0701936761678897	1.30290333445575	0.0173274211045965	0.0484384228206602	0.68126784591425	0.0747965559607214	0.274927881369138	-0.395461249407424	0.384702792890407	0.612327752580937	0.111639338069306	0.80139357085297	0.910522352848821	1.31718559296028	0.0111346936570421	0.0360551985085174
ACIV1F_000516	gene	515554	515949	+	NUDIX domain-containing protein	0.167863036007022	0.457503200141881	0.747699136507357	0.334915432744907	0.137368021046935	0.436496515476242	0.707228135493857	0.0023661916983034	0.012975889958438	0.902190887258092	0.000205914582271832	0.0013528687530903	0.740436794689299	0.00173443346613882	0.0206914869644632	0.455387995757148	0.0526471063985691	0.129475704705342	0.606443012721405	0.0126595341134159	0.048842457856016	0.513778567021368	0.0551690793866747	0.12180186358097	0.361520802558242	0.111972015936203	0.338780737871493	0.122188625334725	0.603960935082721	0.780785999726712	-0.282611650678024	0.26548400148606	0.536754086224212	0.0957674424973916	0.714321218625738	0.803537516402815
ACIV1F_000517	gene	515939	516424	+	GNAT family N-acetyltransferase	0.153005941126071	0.384991295174595	0.710709779895114	0.355140884957593	0.0475346793773507	0.237237298910814	0.949362014386095	2.80133125683569e-06	0.0000536593029478386	0.484197645393012	0.00792598792332048	0.0246978777423993	0.63590536923515	0.000735349394478185	0.0105271071209509	0.55866763428242	0.00291623211990727	0.0139650552220912	0.610847704292317	0.00146684626760577	0.00884661163611464	0.491946864806057	0.0115690976742229	0.0340229601291149	0.396900057552463	0.0279388466503391	0.145303370724517	0.235211680652211	0.192584777853889	0.407782015392689	0.044096872947367	0.810410201513772	0.917843393182323	-0.293080158494962	0.127078111460422	0.236568752706904
ACIV1F_000518	gene	516593	517375	-	YibE/F family protein	-0.18060411510421	0.256670024047044	0.620823161290276	-0.758521640920801	2.79448467393297e-05	0.00128830479883012	-0.991972926668767	2.82592026701256e-07	8.00677408986893E-06	-1.01542371068312	1.95402530007739e-07	4.58185242776767E-06	0.0596183513198125	0.704533375132643	0.895450208478643	0.234269271518481	0.149114070577993	0.281269259342678	0.391457765623523	0.018948050871536	0.066587465595062	0.00706031385480972	0.967576754164848	0.979824561179593	0.087213439531991	0.57982568056343	0.791656139123683	0.675318155924406	0.000126595701465851	0.00176584773326725	0.5105058365767	0.00280108336436057	0.0243416829107372	0.454352371767823	0.00869971016966831	0.029542086968162
ACIV1F_000519	gene	517372	518490	-	YibE/F family protein	0.0622810268933686	0.729834502005997	0.899886602654719	-0.91666739375216	1.61050795927528e-05	0.000858937578280149	-0.722862077375459	0.00035265657560984	0.00288055821519148	-1.33476570050618	1.56592009493783e-08	5.60434560293539E-07	-0.225038080683161	0.218340191779769	0.528382005077192	-0.275838084914224	0.150031336363866	0.282244236142513	-0.100390264197689	0.605078325240569	0.750005773157219	-0.590306261111933	0.00879357723264888	0.0273042580739783	0.332297629453072	0.0700824548888377	0.263657368323152	0.376617831900263	0.048018815834705	0.164589710442594	0.298640106660519	0.12381830692405	0.351184353319515	-0.0635123041393798	0.747898272824856	0.825474129908444
ACIV1F_000520	gene	518605	519489	-	LysR family transcriptional regulator	0.145117150071468	0.675336683626501	0.87806681618742	0.338564539463809	0.319199400674609	0.655757076914605	0.515405161570719	0.127989178099384	0.255150573041512	-0.0527943301218488	0.878365492442202	0.92674714485756	0.23624471929684	0.491886252200107	0.793504579281547	0.0574462517226876	0.879741283821849	0.929280113396283	0.163427480216623	0.691050204367227	0.80934195639624	0.733984926520467	0.101199196342442	0.19289545483633	0.690487559106885	0.0449020996473583	0.20423697498464	0.189378221276408	0.616609816045969	0.78981259971531	0.69819799656951	0.0772634817118967	0.265014716590617	0.554166815465316	0.187310472085184	0.316646665053885
ACIV1F_000521	gene	519670	524169	+	glutamate synthase large subunit	0.205341764667555	0.471894937734477	0.755956983973015	0.274413801612317	0.343964603800305	0.67697809141594	0.509196484867597	0.0770520179296303	0.183069690108221	-0.0231448000660787	0.935980603078441	0.962994091103334	0.362613032170865	0.205233360267516	0.514195166537471	2.45176254295156	2.72875500886703e-10	8.24690402679812E-08	2.86190227022898	4.81473686214159e-12	1.87086918071787E-09	3.42117217892987	7.30143479440781e-14	1.04525803372575E-11	0.298365868512841	0.297788059222487	0.571456967822068	2.64551296381406	4.35361891851388e-11	1.18418434583578E-08	2.7723837492693	1.15676238851949e-11	3.81832515429741E-09	2.63136740491954	6.3329947815578e-11	2.82389275505528E-09
ACIV1F_000522	gene	524187	525650	+	glutamate synthase subunit beta	0.458350382517635	0.141586218479671	0.503760958332629	0.103379045731431	0.739308534119495	0.912413090568025	0.738655980031928	0.0187487093689167	0.0644709095871724	-0.351584811381559	0.257732678521275	0.380670320276801	0.357606950758727	0.248908243820079	0.566552655389635	1.44187706046259	3.55069017311763e-05	0.000462099390951194	1.87443675516133	4.39008905978248e-07	0.0000104249618655508	2.55537079168647	7.95973179217364e-10	2.77570134291183E-08	0.571150624247021	0.0689573943906363	0.260505712142404	1.58390016597009	8.74179773956865e-06	0.000177445446653931	1.79777601307434	1.07493002315722e-06	0.0000286648006175258	1.27118807885305	0.000255293120925678	0.001766914221165
ACIV1F_000523	exon	525919	526011	+	tRNA-Ser
ACIV1F_000524	gene	526482	527909	+	PTS system trehalose-specific EIIBC component	0.277563153703015	0.210427023484798	0.594028071126581	0.292204008313794	0.187994328843497	0.508800571596331	0.686593944311184	0.00323078748608296	0.0166119885862867	0.137536863603995	0.531529537078166	0.655459075375648	-0.160975874426074	0.464566422540665	0.777437348459855	0.601159606320046	0.00906214331375043	0.0341872812945925	0.831414155400147	0.000516744449578976	0.00364553193769251	0.940882716857964	0.00012324947909632	0.000716321758850405	-0.552139350397654	0.0157773885372703	0.102299342695077	0.648356413459826	0.00520491210409829	0.0356068498521165	0.439601285798436	0.0514961284022041	0.202705454781469	-0.239629857057334	0.281368281282716	0.422898755150675
ACIV1F_000525	gene	527973	529613	+	alpha%2Calpha-phosphotrehalase	0.198724014905752	0.245487294978862	0.61553964388352	0.31155540004907	0.072400212662454	0.302037696996741	0.929402061794517	2.71410480155586e-06	0.0000523571990087373	0.483403504089574	0.00671004863690932	0.0216248012943049	-0.0475431034153956	0.779423166062042	0.920152348823244	0.335893993031442	0.0546743966698443	0.133376106674418	0.403933952049915	0.0226994656322435	0.0755722723619368	0.467200307756543	0.0102505249521151	0.0307402732852847	-0.325873790637939	0.0612821328978578	0.244768577800548	0.054119434727952	0.751833174939226	0.878181611827055	-0.183843267586578	0.291054747912827	0.563182582791446	-0.330063303210247	0.0646863280433763	0.140515531047809
ACIV1F_000526	gene	529638	530366	+	trehalose operon repressor	0.299738797630294	0.0503705875818092	0.310852427684661	0.184042690245471	0.223438366183653	0.550999416155518	0.663523090295571	6.60095466854493e-05	0.00072986165440822	0.294654853919625	0.0542594307494301	0.112833067001873	0.0290975051213251	0.845685783317477	0.951309069736782	0.469132287828201	0.00332396163444448	0.0154550011037418	0.591726061081177	0.000337250538993366	0.00249951353150396	0.35639071871372	0.0268175613798458	0.0676031204385361	-0.352155170781606	0.0234949579436773	0.130155367834628	0.351897117228871	0.0244066573874803	0.108297740245034	0.0925308610181333	0.546186568340768	0.775784577486626	-0.147439126196438	0.346937584739442	0.490473092770936
ACIV1F_000527	SRP_RNA	530428	530697	+
ACIV1F_000528	gene	530766	530867	+	hypothetical protein	0.376664679826568	0.451252152773218	0.743882336692819	0.124340079779684	0.818236666345012	0.93855549873005	0.878689646576988	0.072246915664908	0.174988077122484	-0.167508172912587	0.739381763722341	0.826260639821187	0.0705745118034968	0.889298203688445	0.965882410990466	0.532300630190224	0.35731433680768	0.515594162396227	0.482834234273169	0.411050730220013	0.578258002810521	1.29574595616648	0.0351949575163369	0.0850180146042951	0.395421449196828	0.430366146489225	0.685147614488366	0.262195560347714	0.667510013556416	0.823040451891864	0.418663036239016	0.480562959486633	0.733519219867364	-1.5190499988583	0.0788865929980793	0.164548721591086
ACIV1F_000529	gene	531005	531529	+	N-acetyltransferase	0.284582981085857	0.156553310572321	0.525598572487777	-0.184268435093736	0.35496095372943	0.692310150436308	0.352758838313862	0.0746104928357603	0.179276095859777	-0.114058283963996	0.564513357357303	0.684869015170323	0.00979613457255374	0.960912884215637	0.988533678164347	0.0519411206317424	0.820235532083628	0.89277336825429	0.154513764451844	0.463361965407586	0.631118951381389	0.488026428597078	0.0360894965245636	0.0864876040060025	0.465764962419328	0.0227515934882513	0.128215607211468	-0.105028402345532	0.613848734963136	0.788695587671105	-0.112184751641799	0.604134366872147	0.813942193505104	-0.149472374060226	0.513526032472731	0.647862155995282
ACIV1F_000530	gene	531598	533295	+	DNA polymerase III subunit gamma/tau	0.131335925257862	0.382055402125524	0.710709779895114	-0.198761073800163	0.18900829450486	0.509516908873359	-0.102960714341394	0.491995822223118	0.647533019967171	-0.698289258714416	3.46407651921811e-05	0.000326030731220528	-0.159382011113979	0.290299887625648	0.622234589709821	-0.394745842380871	0.0119790470258421	0.0428160419320507	-0.556135089972158	0.000692324228739885	0.00467275906246275	-0.888700481029877	1.17706939592269e-06	0.0000129620597445738	-0.0154030241142461	0.917985175450574	0.966961925450748	-0.0802172588446714	0.59431755506789	0.774206776716792	-0.225591036656925	0.141163052676367	0.379988028504066	-0.556633310619947	0.000720560869830056	0.00415238467359693
ACIV1F_000531	gene	533385	533702	+	YbaB/EbfC family nucleoid-associated protein	0.0912159024233578	0.744015339712896	0.903519625130857	-0.319858677622544	0.259813843004571	0.588414018925802	0.116025077568069	0.67728775889822	0.78957690932709	-0.761211136923774	0.0096785466291154	0.029283255652051	-0.142698469064527	0.610434521462121	0.855866957926273	0.258309852612298	0.363618864524193	0.522198158134004	-0.250747857752393	0.387984548288872	0.556896027095373	-0.654285539003292	0.0369122250165833	0.0878401155250276	0.141326247990619	0.61337757089436	0.809111053750077	0.576390227815284	0.0471524111422594	0.162759591760083	0.138024856306515	0.630909475662082	0.831834112361058	-0.342475711273172	0.246649398566451	0.386392923677391
ACIV1F_000532	gene	533709	534305	+	recombination mediator RecR	0.235459424974182	0.412709175192891	0.730189397074483	-0.102394567451833	0.721060305562023	0.908365598318201	0.382824339489937	0.186032801968505	0.332463351743977	-0.536241924770773	0.0678175413662222	0.134618578596759	-0.0626390759348333	0.826857390993093	0.943887380073777	0.403759733013685	0.165520750586302	0.301956030579974	0.27005225207128	0.352366597741601	0.51909580401265	0.396089555868109	0.180512084739191	0.303644323123438	0.415267168554055	0.152548861986081	0.397922851278579	0.475426473376466	0.104542653364713	0.280706828383039	0.38739650862593	0.185327682211973	0.452099816696473	-0.466384051175956	0.117585496887262	0.222465939329357
ACIV1F_000533	gene	534510	534608	+	hypothetical protein	0.513702575054749	0.377857639652582	0.707186449637304	-0.0317754429899155	0.951143198484503	0.987446373999179	0.760864569010082	0.120408879966491	0.244777394251761	-0.370975261527066	0.500689794428186	0.62817169780658	0.771869404242184	0.174568763381517	0.473451958940363	-0.0467909282885361	0.934855084083477	0.965565431043565	-0.273024092696721	0.678464265353387	0.801900942147242	-2.85727696009327	0.0373745620975467	0.0887849859435171	1.4382724017073	0.0103430171033072	0.0790252992162795	0.0209157276720432	0.97102355927177	0.986478852357243	0.263849159767876	0.669579311605658	0.85264781253155	0.360709928679499	0.601210668397413	0.721983672424266
ACIV1F_000534	rRNA	535159	536710	+	16S ribosomal RNA
ACIV1F_000535	rRNA	537077	539999	+	23S ribosomal RNA
ACIV1F_000536	rRNA	540072	540186	+	5S ribosomal RNA
ACIV1F_000537	gene	541068	542405	+	aminotransferase class V-fold PLP-dependent enzyme	0.0281075743953213	0.862835985901643	0.957294922056018	0.200991829730277	0.219597579800167	0.544677724945249	0.0700934734414905	0.667800961346393	0.782939058130254	-0.099414746541142	0.546342300583202	0.666689572717053	-0.0510245022919803	0.753999292790575	0.909169003077216	-0.388776268934977	0.0279332017459067	0.0808303626523523	-0.299829836633519	0.100338908569311	0.225183029132447	-0.46870832988166	0.0246456573241068	0.0637226120927476	0.157003466553759	0.336533910519168	0.611062908285806	-0.558087823667281	0.00255613852252314	0.0208789693131019	-0.302192741188004	0.102150291392103	0.309408454996124	-0.891330704208565	6.50915599717425e-05	0.000555012674367209
ACIV1F_000538	gene	542407	543024	+	dTMP kinase	0.0493612117373579	0.817694797450069	0.942618921990035	0.233239787259873	0.281695076083883	0.614936281659841	0.0772135182723281	0.722993689461817	0.819051576566489	0.157518834109341	0.471859793450143	0.60115158697161	-0.338569313119746	0.125518679999642	0.405743903038674	-0.0584171963646969	0.901546179501193	0.94497325943863	-0.38133597537197	0.147143443300702	0.295372816072257	-1.01547443238787	0.00842529515413778	0.0263109102402466	-0.175943118619138	0.418723435463151	0.674273782584541	-0.32104034006317	0.185621948946157	0.397239733385954	-0.0594967628652539	0.814418952507151	0.918277255531964	0.0686641024052609	0.796191187846904	0.860063554782994
ACIV1F_000539	gene	543052	543381	+	cyclic-di-AMP receptor	0.682996370868104	0.00814168943703171	0.116554711940665	0.451956067870539	0.0707172968011275	0.29729682735559	-0.0111169667526284	0.963633110931018	0.980210195113077	0.333531166809671	0.184513742617617	0.293152675186868	0.509623974938813	0.0442661409058772	0.211650652998379	0.566019978572616	0.0277213004486641	0.0804775406488334	-0.405058960547019	0.131782526199784	0.273624787223979	0.255643629646562	0.38248383669584	0.53106484727549	0.231647157171911	0.353477944283786	0.624503073000485	0.211283723384094	0.407679844675199	0.632902658478344	0.211222990784813	0.415425255612834	0.680859507445739	-0.0482105906062028	0.865407084283613	0.909898441921696
ACIV1F_000540	gene	543595	544521	+	DNA polymerase III subunit delta' C-terminal domain-containing protein	0.312298383728498	0.451011140683447	0.743882336692819	0.65151396554818	0.114014620334156	0.398611526103991	0.277384119165457	0.498719467797893	0.651232334330422	1.09749734213789	0.0116126913304773	0.0338185443457156	0.620324776267083	0.13597168503878	0.422677695206265	0.424986089109633	0.309302568756658	0.469477113291356	0.30105016231221	0.490286729321405	0.655644003812301	-0.13048431339189	0.805621258333879	0.874766396274711	0.323182439778187	0.435251186975619	0.687977359842098	-0.428356058603997	0.329468770559782	0.559695538597527	-0.496866558066619	0.289788846412744	0.561825341785673	0.697753928210794	0.14173927656511	0.25650753975855
ACIV1F_000541	gene	544522	545325	+	stage 0 sporulation family protein	0.384254895660313	0.0822130063150858	0.401151256784905	0.0270062031742043	0.901103031803453	0.96960951369343	0.444284919167607	0.0453100776401321	0.125887039000163	-0.381485016171275	0.0858808160704187	0.161658006720788	0.115614142276778	0.594559941779471	0.843162106192739	-0.565567770179537	0.014617649349258	0.0497012497621542	-0.733767394507701	0.00236556459135672	0.012695331383278	-1.24656416243977	1.04063231315604e-05	0.000086799394162698	0.273686969167969	0.211623376162337	0.480079719067185	-0.329588964221533	0.143514721674915	0.340628309734527	-0.361475123928494	0.113533656295118	0.329926864447352	-0.734187548250842	0.00291308791915737	0.0121155950154557
ACIV1F_000542	gene	545342	545689	+	DNA replication initiation control protein YabA	-0.0968243025985976	0.599978854732908	0.83277682889518	0.165348031865107	0.374275535412418	0.700278376567307	-0.499631335241949	0.00981223061726005	0.0392489224690402	0.219027375857823	0.245957897951088	0.365982821033256	-0.137065511179748	0.458532016349991	0.77433365897829	-0.118605070777213	0.536259112956636	0.675268943415901	-0.756240397430168	0.000484444471560062	0.00346760253327202	-0.521160634008542	0.027657481036444	0.0694629255947624	-0.108073083708105	0.558627063223985	0.776012818949788	-0.582844725276822	0.00510708566513735	0.0351677797700597	-0.574492259736918	0.00606914015439403	0.0448588620107385	-0.108378951759334	0.609435095941766	0.727772787101413
ACIV1F_000543	gene	545963	546688	+	tRNA1(Val) (adenine(37)-N6)-methyltransferase	0.28018110369085	0.141262084911535	0.503760958332629	-0.173885105975996	0.357746068715488	0.694412555204246	0.0914104103588205	0.621058949613573	0.748131241341417	-0.439880278041201	0.0239873702235426	0.0595306998248502	0.40898189495052	0.0338053813259126	0.177854230573467	-0.437497351326785	0.0308545077842517	0.0871223480860142	-0.692426541310456	0.00150872519917563	0.00905901223346074	-1.06048397358106	5.83948941651939e-05	0.000376384151965231	0.415257017410516	0.0316415478732657	0.15937964854682	-0.401877166531041	0.047851987436349	0.164547921399329	-0.562584884940221	0.00849655640096561	0.0574891378373792	-0.70387528510863	0.00227997861391857	0.010018645928689
ACIV1F_000544	gene	546681	546929	+	GIY-YIG nuclease family protein	0.533049025030016	0.0219721299274756	0.203973356323323	-0.132945940777078	0.556896283961767	0.824425584641056	0.36009511177482	0.108379178603064	0.229409623190921	-0.522441425579011	0.0255816389152792	0.0628153103465108	0.316811258531987	0.16528292655555	0.462121636122827	-0.259622502846691	0.278484739455419	0.437026384314002	-0.123718167206107	0.616197125315639	0.759427358794081	-0.973058230157708	0.00226045331188729	0.00867197885519526	0.523963805918378	0.0243420019890566	0.133758071535826	-0.24588101491839	0.311169189748884	0.543596786202289	-0.0696979667650284	0.778571725509874	0.905107525046997	-0.799136814738031	0.00602876597419856	0.021922785360722
ACIV1F_000545	gene	546931	547770	+	16S rRNA (cytidine(1402)-2'-O)-methyltransferase	0.148233071637066	0.389275961917358	0.713978837771554	-0.185695520550354	0.282315152434394	0.615047914994991	-0.0152637919074856	0.928589355634269	0.956004181425137	-0.349558059230347	0.0477983686564231	0.101730487281276	0.312138567398276	0.0739526080406318	0.286948778702594	-0.409565820859388	0.0236901163258815	0.0719629071752288	-0.408682447875412	0.0252493120566736	0.0820527225736585	-0.621227158598865	0.00228517713646669	0.00874216851081491	0.403352943842397	0.0227676978982129	0.128215607211468	-0.339629058008539	0.0583479148929724	0.188040673588726	-0.404587738543168	0.0272408516574818	0.134963782346722	-0.648627526851692	0.00112252457821456	0.00573749388191316
ACIV1F_000546	gene	548055	550028	+	methionine--tRNA ligase	-0.00351473175195751	0.980543764917188	0.994807549636237	-0.0414615350201545	0.773737034263229	0.924824862016971	-0.187037485827413	0.199566984055985	0.352024770838054	-0.046914452168008	0.745306282414643	0.831514802365804	0.226315219560096	0.122128825366818	0.399267313699212	0.00084202737209369	0.995349503869232	0.997549981770196	0.148401788231704	0.308617096972558	0.476549312971929	0.121386882305933	0.408701239739572	0.555374838631092	-0.141183597315852	0.330489326975489	0.606958668422763	-0.0168402697633635	0.907249652112048	0.956480253389446	-0.0345629531518884	0.8117005107482	0.917843393182323	0.108515527681475	0.457897556779228	0.596209360669937
ACIV1F_000547	gene	550059	550832	+	TatD family hydrolase	0.28086523423837	0.104479934364279	0.445431695095359	0.18960132534385	0.269055766909013	0.602330605755156	0.545635227089084	0.00257071943869117	0.0138462512341386	-0.106263741603464	0.533897033668413	0.656599851891422	0.235661735100232	0.17086171895217	0.469350975857694	0.397048555680491	0.0246784070221738	0.0740080122384924	0.537426075671564	0.00315161626706566	0.0162664065396937	0.476883547444066	0.00887930290316395	0.0274763411793014	0.0526065938983452	0.757258360625928	0.896319730592918	0.352535195023641	0.0448121640603732	0.159729387388638	0.328955967279454	0.0618188560895766	0.230239410515628	-0.0106260559815636	0.951217771790956	0.971213340567343
ACIV1F_000548	gene	550999	551535	+	ribonuclease M5	0.265134885573062	0.0764478794799439	0.391207505089598	0.136375616470514	0.355715475007843	0.692310150436308	0.437777483343805	0.00456646272505684	0.0219061351184385	0.0161874167444936	0.91230260478163	0.949297278120135	0.292877926255936	0.0511980742482931	0.231326847101922	-0.341244084989533	0.0276881969485501	0.0804775406488334	-0.176818119544895	0.246965325307605	0.412895931699912	-0.477611380220227	0.00499447240200726	0.0169388590192765	-0.0832348626676367	0.572166964142211	0.786404316557258	-0.153872391038936	0.307992449621795	0.539666387453715	-0.304848350190668	0.051415078688491	0.202679730482167	-0.343748684334915	0.0325580359283491	0.0835451487972731
ACIV1F_000549	gene	551546	552439	+	16S rRNA (adenine(1518)-N(6)/adenine(1519)-N(6))-dimethyltransferase RsmA	0.547690663071539	0.0174075177576633	0.182109416541709	0.17030742102265	0.444837507251636	0.754711437511643	0.905393689008658	0.000187743781591031	0.00173106130822916	0.189094636707213	0.39781592278446	0.535407872327427	0.434736474627595	0.0556704695221896	0.244969688243828	0.0701802211021879	0.756842459407421	0.847165222052752	-0.174405234292978	0.460036685444159	0.628162542373551	-0.267437383542962	0.301071570669671	0.447494356405194	0.287972770372578	0.200436699474459	0.465574570939819	-0.0700108595634567	0.760428831492391	0.883902175246527	-0.372450656605461	0.126515031557446	0.354094570147663	0.139115178890579	0.563684990841101	0.691311443884213
ACIV1F_000550	gene	552539	552802	+	Veg family protein	-0.375965139644072	0.360905581213909	0.696281895734002	0.565540028421831	0.162023470539556	0.472602965254951	0.453357593099591	0.255435723200928	0.41905005416827	1.51964394937411	0.000780655315968114	0.00379941226483986	-0.0597387228369931	0.882427680090991	0.965882410990466	1.24568383235744	0.00346906150733882	0.0159929615253586	0.330511701648999	0.431152788154896	0.600171741955638	1.36903653141965	0.00724651765487818	0.0230802435846237	0.351626864489856	0.382603837296001	0.642414694484008	-0.300350154281569	0.484140199806569	0.696752033584056	0.115760870809504	0.785367109471473	0.908247677620071	0.983338982925955	0.0444683507905936	0.106379871724199
ACIV1F_000551	gene	553112	553960	+	4-(cytidine 5'-diphospho)-2-C-methyl-D-erythritol kinase	0.247643995660274	0.326009733614796	0.680301682059418	0.24678153484715	0.327120140154371	0.663509903967107	0.909350914763803	0.000757104343487324	0.00534889302411824	0.443960738787569	0.0819678593713177	0.157230308526082	0.130512517944344	0.603024833125509	0.849365437197958	0.0719074378212028	0.776281342657567	0.860776702824534	0.170982849039061	0.502465431527511	0.666685840856014	0.297666360876817	0.262253604382231	0.404152863410577	0.443279140336259	0.0828995014648236	0.287259312656573	-0.00702149304598107	0.977939989095779	0.989132791200996	-0.1179827715713	0.646561010566766	0.836255800637947	-0.00326774262529825	0.98998487909511	0.994079907434004
ACIV1F_000552	gene	553974	554798	+	pur operon repressor	-0.217438855733181	0.0975897686034408	0.431616537563185	0.101177246322338	0.433209046682114	0.746916314118381	0.4082160811677	0.0027798391233321	0.0146534155338436	0.7407457650778	1.14223123477852e-06	0.0000205752911165402	-0.0277633114909975	0.829239304132514	0.943887380073777	-0.0925997536443109	0.475895597838692	0.629356042186384	0.287248002030871	0.0319805644960814	0.098961473753517	0.449773521078347	0.00161363408798374	0.00662003728403586	-0.0522161001943981	0.68540044696913	0.854855954054986	-0.32032519656673	0.017635455859652	0.0861063143420207	-0.137296036019124	0.297624408183691	0.568640252582988	0.496304558088518	0.000525068756068971	0.00323561602410195
ACIV1F_000553	gene	554815	555195	+	RidA family protein	-0.0861046266968921	0.642320265898964	0.857031601168387	0.246204959522635	0.188482204147534	0.509107840398504	0.280930377910315	0.134214757735447	0.263204139178383	-0.182910853837268	0.325839668769369	0.458264684101699	-0.285437104162839	0.129259367899793	0.413143925602158	-0.102099879644453	0.58421679112841	0.715152867627936	-0.14748477765676	0.431730143726429	0.600668026054163	0.252031106988125	0.186442344226002	0.312075800796754	0.0542169320896343	0.769681897058177	0.900832512908021	-0.0965674480110338	0.605045968949659	0.781817119022838	-0.0488201712422248	0.794091331112211	0.909826630423426	-0.665743402251615	0.00110333429807524	0.00566286440435779
ACIV1F_000554	gene	555269	555571	+	septation regulator SpoVG	0.47371523761606	0.110738974420575	0.454884798510197	0.255358860256638	0.382899629858157	0.705737625262965	0.623446368784778	0.036952366442798	0.107039868716092	-0.16676522753712	0.567031945025963	0.686699416950409	0.0801458169711521	0.784040266795987	0.921603079379899	0.371587253561473	0.209812498131692	0.3571416746256	-0.0772206618759644	0.794980623864371	0.87900296622402	0.280452765470223	0.358101303408263	0.507046093321434	0.210120396148803	0.473953368399749	0.715798535284462	0.294400155368829	0.320433706242376	0.553383924431278	0.116788529543638	0.694396564984429	0.865608916937509	-0.266326293056818	0.380347562367728	0.524143536530709
ACIV1F_000555	gene	555761	555892	+	hypothetical protein
ACIV1F_000556	gene	555915	557267	+	bifunctional UDP-N-acetylglucosamine diphosphorylase/glucosamine-1-phosphate N-acetyltransferase GlmU	0.00662404092756783	0.982804184142525	0.994874350899765	-0.323616069591108	0.297359670189775	0.632593520284539	0.179903937212903	0.559255709862283	0.699069637327854	-1.16890249321412	0.000539445346808842	0.00283002731144232	-0.468115403321337	0.134614072633589	0.420054299619429	-0.721973206293262	0.0252099290727735	0.0751875077609035	-0.745220568735905	0.021910462066432	0.0739410134251801	-1.06158690180509	0.00189686104727709	0.00749921809388615	0.210278695615571	0.495209040274106	0.73006427617646	0.00459919819949586	0.988134276324169	0.992146634035342	-0.093697367043517	0.763200019190156	0.896606224864003	-0.942040298564289	0.00465927889160426	0.0177745281699349
ACIV1F_000557	gene	557414	558379	+	ribose-phosphate diphosphokinase	-0.0952832542601562	0.588564377766565	0.826510092340635	-0.429854432865482	0.0186840840325748	0.126419673056227	-0.48131305388582	0.00908968996774263	0.0370674013677061	-0.989532427503018	1.8373459472876e-06	0.0000308492652877919	-0.376706073037483	0.0376023791798497	0.190818043599237	-0.728492972064951	0.000187160389303601	0.00165822885637066	-0.669018425387372	0.000529815863673931	0.00371417306493065	-1.33555302466184	7.22351719476346e-09	1.7387581212174E-07	-0.13748097507972	0.436145879153348	0.687977359842098	-0.229751022159509	0.197860029208098	0.414302755539667	-0.243147131288786	0.175159591221507	0.436922151937409	-0.915752095305913	8.15783873693933e-06	0.0000891137404195783
ACIV1F_000558	gene	558529	559182	+	50S ribosomal protein L25/general stress protein Ctc	0.624048618236076	0.0238774404960233	0.207497246483014	0.414335449146382	0.125951325619504	0.420602719464519	0.608230492109889	0.0272472801768114	0.0855563252758524	0.311833125776211	0.246476873230801	0.366548439140394	0.424742314831935	0.117003086919381	0.387635074812077	1.10414276976253	0.000188538479265852	0.00166088021230255	0.142864875852331	0.594412327634218	0.742436694931419	0.866980307109915	0.00264078566508907	0.00996246464499621	0.423012969883506	0.11854760537649	0.350869952800927	0.533248421490095	0.0519743288478029	0.17411284283399	0.240293098990806	0.37261106163721	0.641728845508079	-0.193978447395224	0.476005590853525	0.613909533959975
ACIV1F_000559	gene	559493	560065	+	aminoacyl-tRNA hydrolase	0.0369502487772774	0.872156610455787	0.958398147007717	-0.0670341168027329	0.772744473384188	0.924513045825191	-0.288860470591774	0.217728422777335	0.373992945178087	-0.637039313808994	0.0089356928703116	0.0272784339026347	-0.248854990822491	0.284508578472582	0.614177248766208	0.0231633520118827	0.922738353782499	0.956861731714982	-0.249970120307464	0.318837117845552	0.486938214789389	-0.995232632151517	0.00115914429894138	0.00499662835676792	0.105583162974697	0.645850073694231	0.834296181223516	0.126112504081896	0.598710922909231	0.777129868931059	-0.512904412393124	0.0501299844992093	0.199668305191948	-0.480290379432503	0.0700068665375415	0.149230938073756
ACIV1F_000560	gene	560065	563571	+	transcription-repair coupling factor	0.017034330303204	0.907221230970798	0.9703663972633	-0.235902356528947	0.112906780819488	0.39725795306796	0.154439243381177	0.293918598936385	0.467971552398588	-0.41488002877769	0.0069789095925272	0.0221745225257771	-0.042545088504495	0.771080648395547	0.915638785778792	-0.291229350624925	0.0533461332266735	0.130952154838954	-0.263563354757237	0.0800289783877864	0.191956632464532	-0.295276980879718	0.0542504891986467	0.120163950016546	0.0277728617966486	0.849331142904935	0.938716257091192	0.0926693931808764	0.528852261946856	0.729451395788767	-0.217840733858502	0.14572185011659	0.388591600310907	-0.313512334160753	0.040139931620686	0.0979198331912698
ACIV1F_000561	gene	563561	565087	+	polysaccharide biosynthesis protein	-0.174237469683071	0.238926476560658	0.610442360526321	-0.0601689030928249	0.68197536334655	0.886094209960618	0.0145119443562638	0.92100025304327	0.951070876339292	0.411500949638958	0.00775171613521484	0.0242910920366179	0.0582514872977668	0.690780630347804	0.889628502594756	-0.150985378552148	0.311587606562188	0.471406373626136	0.130359260548485	0.382783310510096	0.551467481243359	0.475490847564296	0.00362839594499134	0.0129858381189164	0.0122874463115418	0.93311743176423	0.973050081753485	-0.116881692056809	0.433002109360808	0.653225589274208	-0.0285301373530367	0.848652177252136	0.935305478981284	0.571071796993806	0.000527474062515644	0.00323866693011863
ACIV1F_000562	gene	565087	566280	+	MazG nucleotide pyrophosphohydrolase domain-containing protein	-0.096004364981163	0.655833901027511	0.864279661485623	-0.169696641330583	0.432536207667292	0.746916314118381	0.398076719652701	0.0696754244355905	0.170582497268052	-0.339599416408069	0.121220886944494	0.212018301505499	-0.107609496039971	0.617395397034646	0.858108995204747	-0.377008754476423	0.0890514508289763	0.192085603691368	-0.393717717911979	0.0780120383760655	0.18945780748473	0.103251319462692	0.643172302878503	0.757656415690571	0.189407092848151	0.380636604976193	0.641728225993668	-0.108366004010582	0.618026577192498	0.790330178638267	-0.18928594669448	0.388719054770747	0.656151051724459	-0.252922573408929	0.256626239081349	0.395033033560424
ACIV1F_000563	gene	566277	566540	+	RNA-binding S4 domain-containing protein	-0.0509867704904365	0.868054951787146	0.957465315839837	0.140289864559581	0.643516270306209	0.869530181437102	0.138175631507676	0.649114210108645	0.772331499640805	0.276685754150469	0.368738713449477	0.504511720614978	0.0516009141291816	0.865897001286404	0.961714921804417	-0.251354412896906	0.430004064936324	0.585869271588756	-0.19417277920805	0.559235685659125	0.712135330052819	-1.07430009880713	0.0132242121207286	0.0383473954886798	-0.134221121549715	0.663023977105719	0.839974484269937	-0.453449778546451	0.16778348311945	0.377478142336563	-0.151527388723487	0.650327305125016	0.83873412514938	-0.244907269366868	0.496277287713157	0.633446373805625
ACIV1F_000564	gene	566558	566950	+	septum formation initiator family protein	-0.0560917035505093	0.726429371046186	0.899886602654719	0.156822452741132	0.330043268263533	0.665469006432031	0.2244832346063	0.164853892181422	0.305280187283651	-0.0360232638279607	0.822200197518664	0.886398944609896	-0.100042815275282	0.533269444591542	0.811237633830533	-0.122542783701971	0.454000782115587	0.607418655855581	-0.121153606507256	0.465473851901368	0.632492388535759	-0.624952583935909	0.00120290931796605	0.00516889943896945	-0.275491526911638	0.0925000018753942	0.301678663190734	-0.262939367674783	0.115308871820064	0.297289224028979	-0.407792975378867	0.0194004140779547	0.106175304410537	-0.394225479592018	0.0263205322148192	0.0706730973586459
ACIV1F_000565	gene	567055	567456	+	S1 domain-containing RNA-binding protein	-0.330901052234903	0.0676100229393377	0.367798524789997	-0.130231844908711	0.462994946781895	0.765560033584653	-0.225098531704084	0.208193455434919	0.362223307502401	-0.249512758282657	0.164614032730831	0.268274517092787	-0.344363017451846	0.0575558107243036	0.249683899792832	-0.140485591213323	0.431613423475747	0.586835020232227	-0.0609414643030875	0.734030560483012	0.838424850968956	-0.0722550662380283	0.6955655778737	0.797426692188489	0.134612680230201	0.44763358923291	0.69651160446878	-0.219110434424728	0.223994205898215	0.44667466278823	-0.246950006303905	0.175939441818449	0.438237437496504	-0.374635979075702	0.0460982405965708	0.109508484211941
ACIV1F_000566	gene	567636	568931	+	tRNA lysidine(34) synthetase TilS	-0.262154831768046	0.110772536752966	0.454884798510197	-0.495920830662679	0.00385723907203279	0.0429837617445552	-0.323183808608905	0.0523004091734562	0.139331158620765	-0.911110274331912	1.95117493305412e-06	0.0000323609501091903	-0.083851315998718	0.60348447955274	0.849365437197958	-0.725940894629483	8.25640740144293e-05	0.000891167783012888	-0.724157031615587	0.000131308900413549	0.00113025382634447	-1.31614777713348	1.83569432460313e-08	3.78264285069736E-07	0.442250331900022	0.00861180571969891	0.0706157378904647	-0.351531286025529	0.0383525247688035	0.145494693409679	-0.390042829131467	0.02628392804731	0.132148399794239	-1.15727929123762	1.05655912809516e-07	1.84220565924284E-06
ACIV1F_000567	gene	568936	569475	+	hypoxanthine phosphoribosyltransferase	0.0773656340997131	0.853051955896421	0.955876758596162	-0.0468828393572316	0.911759393628738	0.974289013575077	-0.00250190399588104	0.995186424396429	0.998490252437582	0.346576460525087	0.434242627150906	0.569186568888734	0.120247334402959	0.77223359359432	0.915638785778792	0.707823038943965	0.100852935761361	0.211223656495906	-0.366747481265781	0.44747549610104	0.615646610720702	0.368473548226157	0.536421615744515	0.670219014618778	0.733044331515918	0.0784401759169552	0.284770633181077	-0.917875045115052	0.0707304254816509	0.21352310038089	-0.00870149596181839	0.985189003210009	0.995888023641326	0.296557177834819	0.591824619341092	0.714119906108429
ACIV1F_000568	gene	569732	571825	+	ATP-dependent zinc metalloprotease FtsH	0.159592640298771	0.655309022919585	0.864279661485623	-0.554904288309819	0.127041860521958	0.420602719464519	0.346199840475071	0.335496812773569	0.509805212706205	-1.16563472080433	0.00243565549746741	0.00946650721186494	0.135133846331309	0.705309702156815	0.895494735460489	-0.107930198691759	0.762729625473934	0.851302659535946	-0.145825403463026	0.683738916700699	0.805470626516969	0.341083335205924	0.343880676522913	0.491000231045839	0.731658924567393	0.0468991378672474	0.210239569986173	0.366989964052398	0.308068135034795	0.539666387453715	0.0607713557784493	0.865042341830249	0.944017128565637	-0.563287635966884	0.122456882155535	0.229553907279845
ACIV1F_000569	gene	572054	572935	+	Hsp33 family molecular chaperone HslO	0.206630266536029	0.436090573318099	0.739597895204651	-0.175938042468957	0.509205817623867	0.794866547465734	0.168060201203629	0.525050030287865	0.671116580067196	-0.558646886332401	0.0415219666244915	0.091449189650702	0.0440545594964106	0.867693150529836	0.961880629778511	-0.295619728647135	0.279160220240876	0.437393893464967	-0.365700917738976	0.192102894110906	0.357645360699291	-0.868415310448124	0.00632519296145759	0.0206042213834307	0.416544582796673	0.120533525543713	0.352149505347904	-0.18847609812189	0.489686878442329	0.700725397187604	-0.38487326307599	0.17321370336998	0.433831743247096	-0.498919231509254	0.085658119768159	0.175841574165579
ACIV1F_000570	gene	573114	574046	+	cysteine synthase A	0.400790912331071	0.237707160894385	0.608244099372274	-0.441117234020791	0.195811506363463	0.518773023631752	0.0768676310770512	0.81901975077566	0.887472834334838	-1.19193513508528	0.00112835958207432	0.00509823598545209	-0.157562407327141	0.639894327926323	0.863806839789739	-0.00419496466942356	0.990077144662207	0.995567406092867	-0.596743489113199	0.0860874075849148	0.200691490662317	-0.558435656891069	0.111034998630548	0.206748866370962	0.294760666195845	0.383086997960684	0.642414694484008	0.244212052940271	0.470806623355568	0.685681141671423	0.0593915927936573	0.860797983509272	0.942692404980928	-0.656034450147002	0.0608814704657348	0.133978640507119
ACIV1F_000571	gene	574262	575065	+	dihydropteroate synthase	0.313529194541943	0.215011058720636	0.597683762033004	-0.576393491205965	0.0272531045786862	0.162919658140717	-0.025701213922947	0.917947731933936	0.948999555629155	-0.720284790941531	0.00679012309601424	0.0217796401192909	0.102440926829103	0.682994198675333	0.884640104950908	-0.636797496169597	0.0180881535671276	0.0588514087351521	-0.654225566950256	0.0177439000251005	0.0635046089616439	-1.23614259895393	0.000168074796255025	0.000934894572216092	0.422082933218949	0.0976823937205734	0.310755685286502	-0.274140853841464	0.290516554386576	0.522622372970561	-0.351868952764357	0.186627821190042	0.453868382455638	-0.66281443222231	0.0195665427583155	0.0564379600239853
ACIV1F_000572	gene	575043	575408	+	dihydroneopterin aldolase	-0.0057979844193717	0.979617935393484	0.994610221825411	-0.382504264836028	0.0997218238413581	0.364574409742599	-0.19299995874609	0.397685830269982	0.566041579452826	-0.350632016472778	0.129608373703889	0.223123276249734	0.0350665554540526	0.8769057361225	0.965882410990466	-0.453355850080966	0.0624506712467664	0.145682526407551	-0.1455802033433	0.552063600319091	0.706641408408437	-0.719493298083939	0.0139176168992387	0.0400168266024621	-0.226170248644446	0.325391242798003	0.602427243570329	-0.229654699619949	0.336228273219889	0.563407169745561	-0.289062338372474	0.252068620957508	0.521826263235314	-0.194731087275157	0.446047026240742	0.58554435877163
ACIV1F_000573	gene	575405	575881	+	2-amino-4-hydroxy-6-hydroxymethyldihydropteridine diphosphokinase	0.0534319074735738	0.76473164632872	0.916734278543022	-0.127537708876156	0.476254625721139	0.777558572605942	0.230760724369608	0.199830614389501	0.352099989968081	0.279631924036289	0.124077212625565	0.215235981085163	0.0953345823001996	0.593370764685014	0.843162106192739	-0.245189335186732	0.182543862519015	0.324947189824425	-0.0984310860355653	0.595505407289764	0.74301592102209	-0.224268366756972	0.260568782319995	0.402011961378552	0.0954425806091335	0.593384896852567	0.795942978536624	-0.336475178291844	0.0716417746752206	0.214943319014115	-0.153922680508342	0.411128467605023	0.67691854230367	0.0506406944594241	0.790559700033996	0.857043596688908
ACIV1F_000574	gene	576275	576367	+	hypothetical protein	0.166992954068997	0.73356156699101	0.90092616997565	0.138948475280035	0.765619372260278	0.920254369172995	1.40534097046016	0.00272020684334881	0.0144510988552905	0.687542221848654	0.157304708225668	0.258843803008963	0.595532790834889	0.21350779413438	0.524300988858299	1.49110292836571	0.00198819523432604	0.0103401358267052	0.420881651238941	0.439389700115141	0.606978153536406	1.4394037417426	0.0193431044915711	0.0527715588937546	0.844403241787047	0.0789994698172421	0.284854395006473	-0.670535837940955	0.239262089852574	0.463197782490393	-0.619729257424199	0.333177416013448	0.604161714371053	0.738680051212697	0.226539346800416	0.364030436032914
ACIV1F_000575	gene	576420	577907	+	lysine--tRNA ligase	-0.0263280564959115	0.817415911220959	0.942618921990035	-0.0345138559144447	0.762132185515069	0.920254369172995	0.158332097691329	0.169918661335639	0.312735668719996	0.205140833211638	0.0779259288857745	0.1509676115166	0.0273237849131328	0.810612419952936	0.93704453135231	-0.249008049080302	0.0343782158422185	0.0937261926912849	-0.114940567823281	0.318328040164215	0.48643385912734	-0.250494764924583	0.0351917133704501	0.0850180146042951	-0.114160707224482	0.319877708447506	0.596919502056645	-0.170490845124308	0.141294994293057	0.336382979644032	-0.202336658166043	0.0834233304540036	0.277262378284626	0.0867370414686074	0.451437093848709	0.590340815032927
ACIV1F_000576	rRNA	578465	578579	+	5S ribosomal RNA
ACIV1F_000577	exon	578592	578667	+	tRNA-Val
ACIV1F_000578	exon	578684	578759	+	tRNA-Thr
ACIV1F_000579	exon	578766	578838	+	tRNA-Lys
ACIV1F_000580	exon	578872	578946	+	tRNA-Gly
ACIV1F_000581	exon	578954	579042	+	tRNA-Leu
ACIV1F_000582	exon	579048	579124	+	tRNA-Arg
ACIV1F_000583	exon	579145	579218	+	tRNA-Pro
ACIV1F_000584	exon	579242	579317	+	tRNA-Ala
ACIV1F_000585	rRNA	579440	580991	+	16S ribosomal RNA
ACIV1F_000586	exon	581086	581162	+	tRNA-Ile
ACIV1F_000587	rRNA	581330	584251	+	23S ribosomal RNA
ACIV1F_000588	rRNA	584324	584438	+	5S ribosomal RNA
ACIV1F_000589	rRNA	584651	586202	+	16S ribosomal RNA
ACIV1F_000590	rRNA	586507	589429	+	23S ribosomal RNA
ACIV1F_000591	rRNA	589502	589616	+	5S ribosomal RNA
ACIV1F_000592	gene	590141	591523	-	PLP-dependent aminotransferase family protein	0.394270177176162	0.205306212104289	0.589064237261251	0.122744003860643	0.721211792480082	0.908365598318201	0.783560400485449	0.0138471936746089	0.0515950230067619	0.782692332940676	0.0297686625138997	0.0704706371086224	0.50135076899506	0.10596667590052	0.363161905626303	0.881349821249243	0.0153132141282414	0.0517115273526751	0.938043405374294	0.00956933648825764	0.0395134342231875	1.05832281197296	0.0361728687032518	0.0866110940782085	0.842947517503232	0.00765781694702298	0.0654340692247505	0.558662236099266	0.136190249425842	0.329277758611814	0.412954051297976	0.273694149003732	0.544983957020609	0.841235931918227	0.0723174468179915	0.153434832562353
ACIV1F_000593	gene	591627	592514	+	pyridoxal 5'-phosphate synthase lyase subunit PdxS	0.18173500466807	0.499019883805958	0.773513429436451	-0.350282768065844	0.19702856767984	0.518773023631752	0.121930647967538	0.649736673552671	0.772414227300378	-0.939876947893913	0.00122679921875455	0.00544354628876407	-0.115480487439734	0.666989631189412	0.879614580301633	-0.64319498448552	0.0215753789751268	0.0672222575170043	-0.724714249007241	0.0107091544526676	0.0431539260907496	-0.69309117233683	0.0157554028032248	0.0445475006494506	0.258577381974947	0.337735731212873	0.611611976630503	-0.190869369735207	0.479517871410373	0.693270826577222	-0.362076694526328	0.185985200488239	0.453297262838718	-0.850585545530914	0.0034532263053296	0.0139152230377726
ACIV1F_000594	gene	592518	593078	+	pyridoxal 5'-phosphate synthase glutaminase subunit PdxT	-0.127434189009826	0.512841467232736	0.781472711973693	-0.0974134802251783	0.616656504232777	0.862399324210825	-0.502890738344226	0.0132290581529878	0.0497690707830247	-0.265891812561142	0.177545760607942	0.284911191064073	-0.125345600339408	0.519706093903755	0.806200285729577	-0.190970145513024	0.329900422791616	0.486093797396098	-0.126173098952111	0.51922402727175	0.681606831167548	-0.168917534269972	0.395523059890517	0.543965078888034	-0.298816212231019	0.129917830696509	0.366201454691343	-0.11392054669054	0.559497510867283	0.753010009677887	-0.175309235241986	0.37240145995721	0.641728845508079	-0.31097560946048	0.120961279986899	0.227377112345795
ACIV1F_000595	gene	593286	594500	-	NupC/NupG family nucleoside CNT transporter	-0.157282897339746	0.304769098115191	0.670147087205594	-0.186025497533182	0.226687113154274	0.553791325565613	0.20458686211485	0.184511363688148	0.329967531094036	0.217249398630241	0.160056712725637	0.262103707774674	0.0349096353939442	0.81849232665559	0.939763245463573	0.309581253986151	0.0482097157090989	0.12041361499426	0.396547054300245	0.0131528311172195	0.0505306506198264	0.0482659461018998	0.758425835132925	0.843137051974367	-0.0428850878663699	0.778135892902485	0.906400503682322	0.148883438024294	0.333137019267525	0.561158897710995	0.100687754641744	0.514542703194159	0.753286342743903	-0.122104173774925	0.435212348278273	0.575487402682013
ACIV1F_000596	gene	594658	595119	+	CtsR family transcriptional regulator	-0.736657818251408	0.000342998470668873	0.0255474353881335	-0.437394491315188	0.0250502887447403	0.153807641954162	-1.69178481935777	1.13139073285153e-10	2.0105904849091E-08	-1.07705988101056	1.87906487084288e-06	0.0000313561745318566	-0.641537219321939	0.00143022377014267	0.0178326500061273	0.272630634255484	0.155788391039976	0.289505646285464	-0.11150182586125	0.562089010154904	0.714097201130938	0.211224248718629	0.30992800622382	0.457160616555743	-0.180886729067447	0.334002911762572	0.611062908285806	0.491712653674199	0.0128005438380833	0.0684554465671923	0.325731256982853	0.0930107371889651	0.292811580039334	0.550359527875734	0.00780113704134532	0.0269963012117802
ACIV1F_000597	gene	595138	595704	+	UvrB/UvrC motif-containing protein	-0.38064421952894	0.0309288879895768	0.234335864433563	-0.458549868347025	0.0106381291242874	0.0864292467405625	-1.08364582113973	2.21940723778314e-07	6.94472089900487E-06	-1.28283899283595	6.31630438191992e-09	2.60308301800336E-07	-0.507818481413359	0.00491092329819057	0.0446746199701617	0.0139833384213967	0.935578345649354	0.965565431043565	-0.115089129677648	0.510922213946511	0.673961407339723	-0.0137599737699409	0.938814498275491	0.96252372231788	-0.000648792946961779	0.996957220425488	0.998425493209619	0.455438971223151	0.0113557774805877	0.0630124754507566	0.526067332267009	0.00402264730256704	0.0329566285029588	0.0685028833864288	0.697481581963722	0.791034379626582
ACIV1F_000598	gene	595694	596701	+	protein arginine kinase	-0.489067706934264	0.00341413789998991	0.0703519324846407	-0.296104885307541	0.0664497990165585	0.291433167535231	-1.00043762776459	2.03533881830526e-07	6.51308421857683E-06	-0.591352562873711	0.000587380973708028	0.00300880649432361	-0.453717454353398	0.00615840269513531	0.054385893931065	0.121532291197017	0.445784149986588	0.599966792658842	0.0758088431929223	0.636251562254383	0.774680295300669	0.23458510018591	0.165177755488714	0.283459618251926	-0.211821099495149	0.182655943420504	0.447186468140207	0.340814879297133	0.0370189056516957	0.144492534566448	0.449656490758205	0.00723979938213565	0.0507532327819819	0.672044507582751	0.00016420852127501	0.00120715453477845
ACIV1F_000599	gene	596715	599171	+	ATP-dependent Clp protease ATP-binding subunit	-0.0065221617207498	0.965887093823354	0.992899809221286	-0.208211147423458	0.177698747405416	0.496791974156436	-0.353777032554089	0.0249966665173085	0.0802726480839188	-1.04568119371527	3.82998441399859e-08	1.17051209057035E-06	-0.323967534208807	0.0391171934629731	0.193804674352071	-0.00332906505448734	0.982621527030556	0.992133224935102	-0.030712707228405	0.840940416680033	0.906602430982834	-0.0280386700097572	0.855328371149796	0.906923000308941	-0.113647442014801	0.457917134570783	0.705674959781226	0.420789065007406	0.00859171228110359	0.0519321275657817	0.345650897793877	0.02865422382303	0.139676503223372	-0.00441983287789746	0.976990235765237	0.987595722914114
ACIV1F_000600	gene	599656	601020	+	DNA repair protein RadA	0.0384231957144427	0.840081339748135	0.949334615424207	-0.230535437998982	0.231778369915486	0.557908996610728	-0.0474466977606422	0.803439293054815	0.878005173607512	-0.707033226927548	0.000639084111369787	0.00324917529518845	-0.162488239130958	0.395938706721065	0.729174924289667	-0.396332122961373	0.0456056168493541	0.114858590583558	-0.311172083149986	0.115374090707721	0.2494574934221	-1.04633870335559	7.10319676025303e-06	0.0000617274606641796	0.0613376698180778	0.747486165866789	0.891346940446149	0.0434536225277512	0.821216962790611	0.912203528346687	-0.33336077714016	0.0933592798948403	0.293230070801346	-0.554347373016743	0.0071362879159132	0.0252087053653038
ACIV1F_000601	gene	601045	602118	+	PIN/TRAM domain-containing protein	-0.0556654575643249	0.74673236994286	0.905275557718542	-0.173686530736425	0.317652658832653	0.654061492827264	0.286748963862226	0.101210017711798	0.219134183994997	-0.165860609967577	0.340052528162434	0.474573051104064	-0.0535514357276552	0.755858922195206	0.909169003077216	-0.155832704409436	0.374511289184869	0.535297270931605	-0.0782105399412934	0.657842149139205	0.791389051596036	-0.0941261824316008	0.608710455084699	0.730345142404226	0.19662569230825	0.257051361500611	0.531682105537687	-0.175703277762498	0.319041292568136	0.552584419070081	-0.263875719501248	0.143345519681717	0.384515025687401	-0.0962428321999102	0.593756692887742	0.714926164079087
ACIV1F_000602	gene	602675	604129	+	glutamate--tRNA ligase	0.00969123816208484	0.933287796054132	0.980497821839929	0.146633012530123	0.210174107771914	0.531789370362423	0.204724370361676	0.0832461393014269	0.192215194312293	-0.0106717301823388	0.926616827081216	0.95764547946251	-0.146671477666853	0.20999664880112	0.521635511177212	-0.382838535088245	0.00202905126509604	0.0105076961117928	-0.306618026240977	0.0119278746673389	0.0469194368252831	-0.777587434407466	9.02090179098072e-08	1.46640737355817E-06	0.0409688608831983	0.723649809543923	0.876760571028717	-0.390444507189132	0.00170382833990516	0.015071776680638	-0.433575284317061	0.000631336221611769	0.0069523664890041	-0.507988717014715	9.86000367380669e-05	0.000784187426688719
ACIV1F_000603	gene	604552	605199	+	serine O-acetyltransferase	-0.563451995598504	0.0133768190454509	0.156831671567356	-0.476545223931073	0.0339796036411941	0.189783412533979	-1.08703438658179	1.62497608328843e-05	0.000231410206625369	-0.763769855954643	0.00123567690344957	0.00547400843221961	-0.63424589110772	0.00587869614677034	0.0520848648834376	-1.05304598932615	3.50121034726645e-05	0.000457850583873305	-0.961480738435557	0.00016164259903666	0.00134455005926518	-0.772990654857496	0.00291454108592229	0.0107479847602113	-0.495222506433084	0.0280423133324878	0.145563153176273	-0.590186998574622	0.0113861821487067	0.0630124754507566	-0.487989197702403	0.0371739911521132	0.163421934546988	-0.511025425877421	0.0340235457901435	0.0864090051813168
ACIV1F_000604	gene	605183	606583	+	cysteine--tRNA ligase	-0.573910164887634	0.00481214976743585	0.0861121537330626	-0.338366055400376	0.0847877051241575	0.333099492349913	-0.893432029406093	4.0927685113831e-05	0.000490248989957557	-0.47608332593636	0.0177086835689297	0.0468518190637107	-0.71453911921172	0.000637434710790032	0.00957912935551872	-0.812246878422874	0.000165252765221795	0.00150942024084045	-0.945718226383955	2.54495559665809e-05	0.000295823898414957	-0.938150412896562	5.3517515997983e-05	0.000350765406059069	-0.495180903977445	0.0136484124148638	0.0969286730246199	-0.564561326824434	0.00595718082407419	0.0393289607802956	-0.407289057266942	0.0435858522629335	0.182671060331555	-0.230147576659219	0.251358226638151	0.390349334710455
ACIV1F_000605	gene	606576	606980	+	Mini-ribonuclease 3	-0.434117865325124	0.178072850033972	0.556094319279453	-0.365542219154818	0.252904986270168	0.580997941431467	-0.86696448070918	0.0103656789146721	0.0409805910580061	0.096384108858365	0.766328401547494	0.847306933083491	-0.39900224775292	0.213402108415817	0.524300988858299	-0.421211193378049	0.209527061574921	0.3570887264936	-1.00808991400968	0.0091567988588385	0.0383176813785242	-0.772224765522809	0.0960980210928569	0.18643838614306	-0.591802402906765	0.0711467309041555	0.26720303391772	-0.602968011709288	0.0838541377785188	0.240340626720307	-0.344918258063732	0.33079598939336	0.602252403714819	0.441146055228285	0.23594632739266	0.375526044767722
ACIV1F_000606	gene	606988	607734	+	23S rRNA (guanosine(2251)-2'-O)-methyltransferase RlmB	-0.115450553772134	0.533629986976553	0.79188205962787	-0.197874130300918	0.289640683451673	0.624265181448931	-0.436441984341642	0.0229020131534274	0.0750523804546053	-0.972063819854375	6.23292760345671e-06	0.0000811175267052739	-0.603543910148211	0.0023004575572134	0.025435953478132	-0.822726413070846	9.36995858567433e-05	0.000991684332802886	-0.987241069743157	7.80575041199842e-06	0.000112934261279977	-1.28846417083632	1.47034612431784e-07	2.18543249078936E-06	-0.186035166385135	0.318216895049461	0.596108784114693	-0.293037305881362	0.124943473491698	0.312646042223937	-0.331231490192331	0.0859512969028348	0.2793052116322	-0.852320811292952	7.85777878388414e-05	0.000647671463398935
ACIV1F_000607	gene	607734	608258	+	NYN domain-containing protein	-0.315515064256228	0.284420578533985	0.644696790709965	-0.152407978629155	0.601755150003609	0.851624535904182	-0.44376913791773	0.13452309569209	0.263234779086847	0.221043435124488	0.454056899509274	0.585324533964562	-0.339116263649052	0.250417909058074	0.567613927198301	-0.646423506431567	0.0354812821091675	0.0961245889810116	-0.565925750034016	0.0671171275394586	0.170935006467535	-0.774959467035253	0.0258683612280224	0.0660055746155918	-0.385198385323058	0.193392692478176	0.458612139093843	-0.602428408959673	0.0498271465193827	0.169200797169439	-0.398905585593934	0.1913403022865	0.456531247560772	0.576633722350398	0.0656477616984068	0.142054026905065
ACIV1F_000608	gene	608339	608908	+	RNA polymerase sigma factor	-0.351818193982498	0.243496094398443	0.615141661597626	-0.00561072577205036	0.985208488870384	0.994716811331642	0.0371119301179593	0.900798871767604	0.938695296258757	-0.0721990462746973	0.812925726206947	0.880588600271962	-0.430768113942419	0.155238583188841	0.450374034430752	0.13970511988019	0.650377426351576	0.768807735626375	-0.534269312263669	0.101965557620665	0.228456603565246	-0.482488981936556	0.197117048269886	0.324551072211919	-0.0125545406181225	0.966304049605887	0.988556231503616	-0.739353440648901	0.0278605473313819	0.119527900222963	-0.562932982227962	0.088284070060231	0.283844764259844	0.412300241595123	0.21347712296171	0.348743408081593
ACIV1F_000609	gene	609023	609166	+	50S ribosomal protein L33	-0.469132454751624	0.219908648130625	0.601065250033815	0.114297342266052	0.763999856389022	0.920254369172995	-0.624380814358661	0.104013475230584	0.223333895033193	0.692686969209892	0.0830554485508559	0.158311716929452	-0.40573915522477	0.284854978422314	0.614437384067165	0.219982347182161	0.576638670858438	0.708107081144447	-0.486986104467039	0.247170452286148	0.412895931699912	-0.774660388293756	0.210142634782251	0.341246547228492	-0.0553639567615273	0.881937720379703	0.953626923876972	-0.945845239382649	0.0385820300216185	0.145957053767458	-0.424624910490265	0.313126505443872	0.58375880384327	1.06801828579202	0.0203727381783575	0.0583918312382849
ACIV1F_000610	gene	609222	609404	+	preprotein translocase subunit SecE	0.141196265494345	0.5675060227982	0.812726034937286	-0.0993445887531449	0.688547933762355	0.889314430468408	-0.254056997719707	0.297047659978024	0.471119320781473	0.618025425805386	0.0175373920666649	0.0464928912488582	0.0183752175576231	0.940728991319536	0.982258294199286	-0.068314283640488	0.790314547914299	0.871011171121108	-0.668392434084079	0.0171132676810587	0.0619814754893203	-0.091682315126607	0.778936732797583	0.857429345693818	-0.0852235678203722	0.732100698406963	0.883457808192963	-0.589262542362544	0.0342908467445486	0.138384426031413	-0.596537456999356	0.0326124926535916	0.151117512807102	0.866335666839552	0.00338151061419913	0.0136527474325579
ACIV1F_000611	gene	609417	609965	+	transcription termination/antitermination protein NusG	0.0868138875794866	0.534674795034464	0.792271014134237	-0.187225180827021	0.184881700219916	0.504071805461304	-0.131477341752109	0.348558460961163	0.521782616298495	-0.396109330581887	0.00691328845919909	0.0220211448854951	-0.193465621730868	0.170986250242221	0.469350975857694	-0.624216242852833	6.91436386050606e-05	0.000773953485620432	-0.722092364100279	8.74936522481992e-06	0.000123949340684949	-0.736899907824974	8.33153093047445e-06	0.0000712634092166368	-0.0724315901270104	0.604373385670675	0.803563082847642	-0.347125251374883	0.017354414406127	0.0853598683267006	-0.544979639674482	0.000404317831348565	0.00465993432740719	-0.508548075939318	0.000894591295998021	0.0049175793678335
ACIV1F_000612	gene	610146	610568	+	50S ribosomal protein L11	0.482458489914241	0.101454849625946	0.440541172844756	0.389089971353877	0.183580873670999	0.504071805461304	1.16703042585951	0.000263323269403947	0.00228830444977232	0.150752974666792	0.602358456965572	0.715465066788802	0.189871098229507	0.512222565766149	0.803023273131946	-0.0464641473772813	0.872299892971776	0.924841267228756	-0.167163718541791	0.564346292949987	0.714628452897563	0.0571765442027409	0.843551566491055	0.899687707274876	0.479804865885124	0.103284328582012	0.321802260874082	-0.0792967370137196	0.783956476226344	0.894002402930864	-0.298120610654561	0.306788991524433	0.578285555749451	-1.03279487012916	0.00103004241696363	0.00539829551857625
ACIV1F_000613	gene	610776	611468	+	50S ribosomal protein L1	0.577436612137525	0.0161772215370215	0.171214173465753	0.596934221186591	0.013157254025216	0.0996872728372913	0.799867264362183	0.00127371353813023	0.00792791950506685	0.934377373055481	0.000239687982207235	0.00152023122455677	0.545996679737058	0.022402394483246	0.138758756565441	0.909778199700431	0.000328085651051847	0.0025067218282613	0.261645570596402	0.261552953247286	0.428827024010016	1.10861883512601	2.69310870567045e-05	0.000197546332867363	0.397457468604079	0.0909796758387896	0.299231823798679	0.257448772233714	0.268870519299278	0.497501913261249	-0.141859922457007	0.541026775428212	0.773600812536936	0.14345812646928	0.537716411644988	0.670297268411717
ACIV1F_000614	gene	611740	612240	+	50S ribosomal protein L10	0.455224999188923	0.00812926850801875	0.116554711940665	1.07284287850031	1.01585867510879e-07	0.0000230261299691326	1.54356684368112	2.18683747025743e-11	5.40745265372745E-09	1.35281748630914	5.91477258943443e-10	3.83051939125277E-08	0.501584396111337	0.00386682289727961	0.0374297447708205	0.444327933831791	0.00965132128289282	0.0359118931456477	0.696163362916976	0.000128524689126006	0.00111153466135288	0.85636700741684	6.41548972513892e-06	0.0000566562728973307	-0.0620953661050466	0.705081143904	0.866224350234363	-0.110653635596362	0.5011461554808	0.709120496023991	-0.276273029576438	0.0985324773170441	0.302492481153905	-0.543722762146504	0.00196254758635028	0.00895659301153147
[truncated: 2,448 more rows]
