# Supplementary material for: Response of Staphylococcus aureus to combination of virulent bacteriophage vB_SauM-515A1 and linezolid
Source: Front Microbiol. 2024 Dec 20;15:1519312. doi: 10.3389/fmicb.2024.1519312 (PMC11695419; doi:10.3389/fmicb.2024.1519312)
Supplement: Supplementary file 1 [file Data_Sheet_1.zip › Supplementary Table 2.xlsx]

## Sheet: Biological process
Table S5. Functional analysis of differentially expressed genes of S. aureus strain SA0413Rev upon treatment with antibacterial agents (linezolid or bacteriophage vB_SauM-515A1 or their combination).
Agent	Time, min	GOID	Ontology	GO_term_name	Definition	EASE_P	Enrichment_score	GeneRatio	BgRatio	Count	Genes
Linezolid	5	GO:0006189	biological_process	'de novo' IMP biosynthetic process	The chemical reactions and pathways resulting in the formation of IMP, inosine monophosphate, by the stepwise assembly of a purine ring on ribose 5-phosphate. [GOC:mah, ISBN:0716720094]	0.013338235387126144	1.8749016226177737	3[24]	12[1511]	3	ACIV1F_001869	ACIV1F_001870	ACIV1F_001874
		GO:0042956	biological_process	maltodextrin transmembrane transport	The directed movement of maltodextrin, any polysaccharide of glucose residues in beta-(1,4) linkage, across a membrane. [GOC:jl]	0.045002889078108434	1.3467596046601074	2[24]	3[1511]	2	ACIV1F_000200	ACIV1F_000201
	20	GO:0006189	biological_process	'de novo' IMP biosynthetic process	The chemical reactions and pathways resulting in the formation of IMP, inosine monophosphate, by the stepwise assembly of a purine ring on ribose 5-phosphate. [GOC:mah, ISBN:0716720094]	2.2863695733000617e-12	11.640853568047424	11[74]	12[1511]	11	ACIV1F_001864	ACIV1F_001865	ACIV1F_001866	ACIV1F_001867	ACIV1F_001868	ACIV1F_001869	ACIV1F_001870	ACIV1F_001871	ACIV1F_001872
		GO:0009231	biological_process	riboflavin biosynthetic process	The chemical reactions and pathways resulting in the formation of riboflavin (vitamin B2), the precursor for the coenzymes flavin mononucleotide (FMN) and flavin adenine dinucleotide (FAD). [GOC:jl, PMID:10940330]	0.0010097973873859811	2.9957657572742415	4[74]	5[1511]	4	ACIV1F_001007	ACIV1F_001008	ACIV1F_001009	ACIV1F_001010
		GO:0042128	biological_process	nitrate assimilation	The nitrogen metabolic process that encompasses the uptake of nitrate from the environment and reduction to ammonia, and results in the incorporation of nitrogen derived from nitrate into cellular substances. [GOC:das, GOC:mah, PMID:10542156, PMID:8122899]	0.012969804991273952	1.8870665537424685	3[74]	4[1511]	3	ACIV1F_002717	ACIV1F_002718	ACIV1F_002723
	30	GO:0006412	biological_process	translation	The cellular metabolic process in which a protein is formed, using the sequence of a mature mRNA or circRNA molecule to specify the sequence of amino acids in a polypeptide chain. Translation is mediated by the ribosome, and begins with the formation of a ternary complex between aminoacylated initiator methionine tRNA, GTP, and initiation factor 2, which subsequently associates with the small sub…	7.403600358531053e-11	10.130557032216405	29[191]	62[1511]	29	ACIV1F_000612	ACIV1F_000614	ACIV1F_000615	ACIV1F_001134	ACIV1F_001371	ACIV1F_001627	ACIV1F_001630	ACIV1F_002536	ACIV1F_002542
		GO:0006189	biological_process	'de novo' IMP biosynthetic process	The chemical reactions and pathways resulting in the formation of IMP, inosine monophosphate, by the stepwise assembly of a purine ring on ribose 5-phosphate. [GOC:mah, ISBN:0716720094]	1.0355703569468339e-06	5.984820389676592	10[191]	12[1511]	10	ACIV1F_001864	ACIV1F_001865	ACIV1F_001866	ACIV1F_001867	ACIV1F_001868	ACIV1F_001869	ACIV1F_001870	ACIV1F_001871	ACIV1F_001872
		GO:0007155	biological_process	cell adhesion	The attachment of a cell, either to another cell or to an underlying substrate such as the extracellular matrix, via cell adhesion molecules. [GOC:hb, GOC:pf]	3.860384709592779e-05	4.413369413222572	8[191]	10[1511]	8	ACIV1F_000636	ACIV1F_000637	ACIV1F_000638	ACIV1F_000716	ACIV1F_000887	ACIV1F_002729	ACIV1F_002829	ACIV1F_002975
		GO:0015675	biological_process	nickel cation transport	The directed movement of nickel (Ni) cations into, out of or within a cell, or between cells, by means of some agent such as a transporter or pore. [GOC:ai]	0.02706875390064628	1.5675317363436199	9[191]	30[1511]	9	ACIV1F_000512	ACIV1F_000913	ACIV1F_001471	ACIV1F_001837	ACIV1F_001838	ACIV1F_002775	ACIV1F_002793	ACIV1F_002795	ACIV1F_002796
		GO:0044281	biological_process	small molecule metabolic process	The chemical reactions and pathways involving small molecules, any low molecular weight, monomeric, non-encoded molecule. [GOC:curators, GOC:pde, GOC:vw]	0.043294974391274034	1.363562512903192	3[191]	3[1511]	3	ACIV1F_000795	ACIV1F_000991	ACIV1F_002520
	50	GO:0006412	biological_process	translation	The cellular metabolic process in which a protein is formed, using the sequence of a mature mRNA or circRNA molecule to specify the sequence of amino acids in a polypeptide chain. Translation is mediated by the ribosome, and begins with the formation of a ternary complex between aminoacylated initiator methionine tRNA, GTP, and initiation factor 2, which subsequently associates with the small sub…	8.016911866407073e-05	4.095992890775004	24[257]	62[1511]	24	ACIV1F_000434	ACIV1F_000614	ACIV1F_000615	ACIV1F_001105	ACIV1F_001132	ACIV1F_001371	ACIV1F_002542	ACIV1F_002544	ACIV1F_002545
		GO:0006189	biological_process	'de novo' IMP biosynthetic process	The chemical reactions and pathways resulting in the formation of IMP, inosine monophosphate, by the stepwise assembly of a purine ring on ribose 5-phosphate. [GOC:mah, ISBN:0716720094]	0.00016281192564317375	3.7883137870921835	9[257]	12[1511]	9	ACIV1F_001864	ACIV1F_001865	ACIV1F_001866	ACIV1F_001867	ACIV1F_001868	ACIV1F_001870	ACIV1F_001871	ACIV1F_001872	ACIV1F_002211
		GO:0006508	biological_process	proteolysis	The hydrolysis of proteins into smaller polypeptides and/or amino acids by cleavage of their peptide bonds. [GOC:bf, GOC:mah]	0.010396504122535346	1.9831126698860004	15[257]	44[1511]	15	ACIV1F_000435	ACIV1F_000568	ACIV1F_000599	ACIV1F_000948	ACIV1F_000986	ACIV1F_001032	ACIV1F_001053	ACIV1F_001467	ACIV1F_001672
Linezolid + bacteriophage vB_SauM-515A1	5	GO:0044205	biological_process	'de novo' UMP biosynthetic process	The chemical reactions and pathways resulting in the formation of UMP, uridine monophosphate, starting with the synthesis of (S)-dihydroorotate from bicarbonate; UMP biosynthesis may either occur via reduction by quinone, NAD+ or oxygen. [GOC:ecd, GOC:jl]	7.612794947051255e-05	4.11845586790319	5[98]	5[1511]	5	ACIV1F_001664	ACIV1F_001665	ACIV1F_001666	ACIV1F_001667	ACIV1F_001668
		GO:0006099	biological_process	tricarboxylic acid cycle	A nearly universal metabolic pathway in which the acetyl group of acetyl coenzyme A is effectively oxidized to two CO2 and four pairs of electrons are transferred to coenzymes. The acetyl group combines with oxaloacetate to form citrate, which undergoes successive transformations to isocitrate, 2-oxoglutarate, succinyl-CoA, succinate, fumarate, malate, and oxaloacetate again, thus completing the …	0.00033402080445330934	3.4762264823564437	6[98]	11[1511]	6	ACIV1F_001089	ACIV1F_001437	ACIV1F_001438	ACIV1F_001622	ACIV1F_001623	ACIV1F_002050
		GO:0042128	biological_process	nitrate assimilation	The nitrogen metabolic process that encompasses the uptake of nitrate from the environment and reduction to ammonia, and results in the incorporation of nitrogen derived from nitrate into cellular substances. [GOC:das, GOC:mah, PMID:10542156, PMID:8122899]	0.000979721016318134	3.0088975756572482	4[98]	4[1511]	4	ACIV1F_002711	ACIV1F_002717	ACIV1F_002718	ACIV1F_002723
		GO:0006207	biological_process	'de novo' pyrimidine nucleobase biosynthetic process	The chemical reactions and pathways resulting in the formation of pyrimidine nucleobases, 1,3-diazine, organic nitrogenous bases, beginning with the synthesis of a pyrimidine ring from simpler precursors. [GOC:mah, ISBN:0716720094]	0.004453094365575025	2.3513381016317947	4[98]	6[1511]	4	ACIV1F_001664	ACIV1F_001665	ACIV1F_001666	ACIV1F_001668
		GO:0042956	biological_process	maltodextrin transmembrane transport	The directed movement of maltodextrin, any polysaccharide of glucose residues in beta-(1,4) linkage, across a membrane. [GOC:jl]	0.011730100635313127	1.9306982619532094	3[98]	3[1511]	3	ACIV1F_000200	ACIV1F_000201	ACIV1F_000202
	20	GO:0051715	biological_process	cytolysis in another organism	The killing by an organism of a cell in another organism by means of the rupture of cell membranes and the loss of cytoplasm. [GOC:ai, PMID:22484288]	0.0033029954455355967	2.4810920251520985	5[137]	8[1511]	5	ACIV1F_001708	ACIV1F_002314	ACIV1F_002315	ACIV1F_002747	ACIV1F_002748
		GO:0012501	biological_process	programmed cell death	A process which begins when a cell receives an internal or external signal and activates a series of biochemical events (signaling pathway). The process ends with the death of the cell. [GOC:lr, GOC:mtg_apoptosis]	0.022711701181535482	1.6437503344688122	3[137]	3[1511]	3	ACIV1F_000250	ACIV1F_000251	ACIV1F_002873
		GO:0019835	biological_process	cytolysis	The rupture of cell membranes and the loss of cytoplasm. [UniProtKB-KW:KW-0204]	0.022711701181535482	1.6437503344688122	3[137]	3[1511]	3	ACIV1F_000250	ACIV1F_000251	ACIV1F_002873
		GO:0019464	biological_process	glycine decarboxylation via glycine cleavage system	The chemical reactions and pathways resulting in the breakdown of glycine by oxidative cleavage to carbon dioxide, ammonia, and a methylene group, mediated by enzymes of the glycine cleavage complex. [MetaCyc:GLYCLEAV-PWY]	0.0062335143133732205	2.2052670389599034	4[137]	5[1511]	4	ACIV1F_000392	ACIV1F_001242	ACIV1F_001243	ACIV1F_001244
		GO:0046718	biological_process	symbiont entry into host cell	The process by which a symbiont breaches the plasma membrane or cell envelope and enters the host cell. The process ends when the symbiont or its genome is released into the host cell. [GOC:jl]	0.042754177057500405	1.3690214485521077	3[137]	4[1511]	3	ACIV1F_000365	ACIV1F_002275	ACIV1F_002312
	30	GO:0051715	biological_process	cytolysis in another organism	The killing by an organism of a cell in another organism by means of the rupture of cell membranes and the loss of cytoplasm. [GOC:ai, PMID:22484288]	0.002406869676558905	2.618547424591448	5[126]	8[1511]	5	ACIV1F_001708	ACIV1F_002314	ACIV1F_002315	ACIV1F_002747	ACIV1F_002748
		GO:0098003	biological_process	viral tail assembly	The aggregation, arrangement and bonding together of a set of components to form a virus tail. [GOC:bm, VZ:3955]	0.00488700583834198	2.3109571421344657	4[126]	5[1511]	4	ACIV1F_000377	ACIV1F_001756	ACIV1F_002122	ACIV1F_002263
		GO:0006099	biological_process	tricarboxylic acid cycle	A nearly universal metabolic pathway in which the acetyl group of acetyl coenzyme A is effectively oxidized to two CO2 and four pairs of electrons are transferred to coenzymes. The acetyl group combines with oxaloacetate to form citrate, which undergoes successive transformations to isocitrate, 2-oxoglutarate, succinyl-CoA, succinate, fumarate, malate, and oxaloacetate again, thus completing the …	0.009320769136817274	2.030548248794809	5[126]	11[1511]	5	ACIV1F_001089	ACIV1F_001437	ACIV1F_001438	ACIV1F_001623	ACIV1F_002689
		GO:0012501	biological_process	programmed cell death	A process which begins when a cell receives an internal or external signal and activates a series of biochemical events (signaling pathway). The process ends with the death of the cell. [GOC:lr, GOC:mtg_apoptosis]	0.01927286479012505	1.715053725403184	3[126]	3[1511]	3	ACIV1F_000250	ACIV1F_000251	ACIV1F_002873
		GO:0019835	biological_process	cytolysis	The rupture of cell membranes and the loss of cytoplasm. [UniProtKB-KW:KW-0204]	0.01927286479012505	1.715053725403184	3[126]	3[1511]	3	ACIV1F_000250	ACIV1F_000251	ACIV1F_002873
		GO:0005988	biological_process	lactose metabolic process	The chemical reactions and pathways involving lactose, the disaccharide galactopyranosyl-glucose. [GOC:go_curators]	0.03646516410839395	1.4381218275909171	3[126]	4[1511]	3	ACIV1F_000790	ACIV1F_000791	ACIV1F_002633
		GO:0046718	biological_process	symbiont entry into host cell	The process by which a symbiont breaches the plasma membrane or cell envelope and enters the host cell. The process ends when the symbiont or its genome is released into the host cell. [GOC:jl]	0.03646516410839395	1.4381218275909171	3[126]	4[1511]	3	ACIV1F_000365	ACIV1F_002275	ACIV1F_002312
	50	GO:0051715	biological_process	cytolysis in another organism	The killing by an organism of a cell in another organism by means of the rupture of cell membranes and the loss of cytoplasm. [GOC:ai, PMID:22484288]	0.00333656575300039	2.4767003121787545	6[237]	8[1511]	6	ACIV1F_001708	ACIV1F_002314	ACIV1F_002315	ACIV1F_002746	ACIV1F_002747	ACIV1F_002748
		GO:0042128	biological_process	nitrate assimilation	The nitrogen metabolic process that encompasses the uptake of nitrate from the environment and reduction to ammonia, and results in the incorporation of nitrogen derived from nitrate into cellular substances. [GOC:das, GOC:mah, PMID:10542156, PMID:8122899]	0.013330158501335752	1.8751646866066776	4[237]	4[1511]	4	ACIV1F_002711	ACIV1F_002717	ACIV1F_002718	ACIV1F_002723
		GO:0046718	biological_process	symbiont entry into host cell	The process by which a symbiont breaches the plasma membrane or cell envelope and enters the host cell. The process ends when the symbiont or its genome is released into the host cell. [GOC:jl]	0.013330158501335752	1.8751646866066776	4[237]	4[1511]	4	ACIV1F_000365	ACIV1F_001331	ACIV1F_002275	ACIV1F_002312
		GO:0098003	biological_process	viral tail assembly	The aggregation, arrangement and bonding together of a set of components to form a virus tail. [GOC:bm, VZ:3955]	0.029495368118144714	1.5302461792310162	4[237]	5[1511]	4	ACIV1F_000377	ACIV1F_001756	ACIV1F_002122	ACIV1F_002263
Bacteriophage vB_SauM-515A1	5	GO:0044205	biological_process	'de novo' UMP biosynthetic process	The chemical reactions and pathways resulting in the formation of UMP, uridine monophosphate, starting with the synthesis of (S)-dihydroorotate from bicarbonate; UMP biosynthesis may either occur via reduction by quinone, NAD+ or oxygen. [GOC:ecd, GOC:jl]	0.00013055905187535577	3.8841930124412882	5[112]	5[1511]	5	ACIV1F_001664	ACIV1F_001665	ACIV1F_001666	ACIV1F_001667	ACIV1F_001668
		GO:0006207	biological_process	'de novo' pyrimidine nucleobase biosynthetic process	The chemical reactions and pathways resulting in the formation of pyrimidine nucleobases, 1,3-diazine, organic nitrogenous bases, beginning with the synthesis of a pyrimidine ring from simpler precursors. [GOC:mah, ISBN:0716720094]	0.00036947296986604655	3.4324173284935573	5[112]	6[1511]	5	ACIV1F_001664	ACIV1F_001665	ACIV1F_001666	ACIV1F_001668	ACIV1F_002926
		GO:0042128	biological_process	nitrate assimilation	The nitrogen metabolic process that encompasses the uptake of nitrate from the environment and reduction to ammonia, and results in the incorporation of nitrogen derived from nitrate into cellular substances. [GOC:das, GOC:mah, PMID:10542156, PMID:8122899]	0.0014631677944456534	2.8347058666134246	4[112]	4[1511]	4	ACIV1F_002711	ACIV1F_002717	ACIV1F_002718	ACIV1F_002723
		GO:0019563	biological_process	glycerol catabolic process	The chemical reactions and pathways resulting in the breakdown of glycerol, 1,2,3-propanetriol, a sweet, hygroscopic, viscous liquid, widely distributed in nature as a constituent of many lipids. [GOC:go_curators, ISBN:0198506732]	0.006554688846736153	2.1834479195883665	4[112]	6[1511]	4	ACIV1F_000735	ACIV1F_000736	ACIV1F_000737	ACIV1F_001566
		GO:0042956	biological_process	maltodextrin transmembrane transport	The directed movement of maltodextrin, any polysaccharide of glucose residues in beta-(1,4) linkage, across a membrane. [GOC:jl]	0.015281342393437203	1.8158384933745344	3[112]	3[1511]	3	ACIV1F_000200	ACIV1F_000201	ACIV1F_000202
		GO:2001059	biological_process	D-tagatose 6-phosphate catabolic process	The chemical reactions and pathways resulting in the breakdown of a D-tagatose 6-phosphate. [GOC:mengo_curators]	0.015281342393437203	1.8158384933745344	3[112]	3[1511]	3	ACIV1F_000791	ACIV1F_002510	ACIV1F_002511
		GO:0009401	biological_process	phosphoenolpyruvate-dependent sugar phosphotransferase system	The uptake and phosphorylation of specific carbohydrates from the extracellular environment; uptake and phosphorylation are coupled, making the PTS a link between the uptake and metabolism of sugars; phosphoenolpyruvate is the original phosphate donor; phosphoenolpyruvate passes the phosphate via a signal transduction pathway, to enzyme 1 (E1), which in turn passes it on to the histidine protein,…	0.022183815098512378	1.6539637632476498	7[112]	31[1511]	7	ACIV1F_000184	ACIV1F_000253	ACIV1F_000398	ACIV1F_000400	ACIV1F_000737	ACIV1F_002645	ACIV1F_002986
		GO:0006099	biological_process	tricarboxylic acid cycle	A nearly universal metabolic pathway in which the acetyl group of acetyl coenzyme A is effectively oxidized to two CO2 and four pairs of electrons are transferred to coenzymes. The acetyl group combines with oxaloacetate to form citrate, which undergoes successive transformations to isocitrate, 2-oxoglutarate, succinyl-CoA, succinate, fumarate, malate, and oxaloacetate again, thus completing the …	0.04122923582792577	1.3847947146478448	4[112]	11[1511]	4	ACIV1F_001089	ACIV1F_001437	ACIV1F_001438	ACIV1F_002050
		GO:0009097	biological_process	isoleucine biosynthetic process	The chemical reactions and pathways resulting in the formation of isoleucine, (2R*,3R*)-2-amino-3-methylpentanoic acid. [GOC:ai]	0.04122923582792577	1.3847947146478448	4[112]	11[1511]	4	ACIV1F_001410	ACIV1F_001457	ACIV1F_002355	ACIV1F_002528
		GO:0046835	biological_process	carbohydrate phosphorylation	The process of introducing a phosphate group into a carbohydrate, any organic compound based on the general formula Cx(H2O)y. [ISBN:0198506732]	0.04619114104851386	1.335441309350068	3[112]	5[1511]	3	ACIV1F_000257	ACIV1F_000791	ACIV1F_002511
	20	GO:0000105	biological_process	L-histidine biosynthetic process	The chemical reactions and pathways resulting in the formation of L-histidine, 2-amino-3-(1H-imidazol-4-yl)propanoic acid. [GOC:go_curators]	0.00030342803885655893	3.5179442898708446	5[74]	8[1511]	5	ACIV1F_003019	ACIV1F_003020	ACIV1F_003021	ACIV1F_003023	ACIV1F_003025
		GO:0008652	biological_process	amino acid biosynthetic process	The chemical reactions and pathways resulting in the formation of amino acids, organic acids containing one or more amino substituents. [ISBN:0198506732]	0.003474182341699622	2.459147391439929	5[74]	14[1511]	5	ACIV1F_002940	ACIV1F_003020	ACIV1F_003021	ACIV1F_003023	ACIV1F_003025
		GO:0051715	biological_process	cytolysis in another organism	The killing by an organism of a cell in another organism by means of the rupture of cell membranes and the loss of cytoplasm. [GOC:ai, PMID:22484288]	0.00030342803885655893	3.5179442898708446	5[74]	8[1511]	5	ACIV1F_001708	ACIV1F_002315	ACIV1F_002746	ACIV1F_002747	ACIV1F_002748
		GO:0098003	biological_process	viral tail assembly	The aggregation, arrangement and bonding together of a set of components to form a virus tail. [GOC:bm, VZ:3955]	0.0010097973873859811	2.9957657572742415	4[74]	5[1511]	4	ACIV1F_000377	ACIV1F_001756	ACIV1F_002122	ACIV1F_002263
		GO:0012501	biological_process	programmed cell death	A process which begins when a cell receives an internal or external signal and activates a series of biochemical events (signaling pathway). The process ends with the death of the cell. [GOC:lr, GOC:mtg_apoptosis]	0.006694132477673961	2.174305697154001	3[74]	3[1511]	3	ACIV1F_000250	ACIV1F_000251	ACIV1F_002873
		GO:0019835	biological_process	cytolysis	The rupture of cell membranes and the loss of cytoplasm. [UniProtKB-KW:KW-0204]	0.006694132477673961	2.174305697154001	3[74]	3[1511]	3	ACIV1F_000250	ACIV1F_000251	ACIV1F_002873
		GO:0006260	biological_process	DNA replication	The cellular metabolic process in which a cell duplicates one or more molecules of DNA. DNA replication begins when specific sequences, known as origins of replication, are recognized and bound by the origin recognition complex, and ends when the original DNA molecule has been completely duplicated and the copies topologically separated. The unit of replication usually corresponds to the genome o…	0.018924588005365853	1.722973566461645	5[74]	22[1511]	5	ACIV1F_000339	ACIV1F_000343	ACIV1F_001791	ACIV1F_002154	ACIV1F_002292
		GO:0031640	biological_process	killing of cells of another organism	Any process in an organism that results in the killing of cells of another organism, including in some cases the death of the other organism. Killing here refers to the induction of death in one cell by another cell, not cell-autonomous death due to internal or other environmental conditions. [GOC:add]	0.030439940047019554	1.5165562072652696	3[74]	6[1511]	3	ACIV1F_000250	ACIV1F_000251	ACIV1F_002873
	30	GO:0000105	biological_process	L-histidine biosynthetic process	The chemical reactions and pathways resulting in the formation of L-histidine, 2-amino-3-(1H-imidazol-4-yl)propanoic acid. [GOC:go_curators]	0.00019207971537703992	3.716518496486392	5[66]	8[1511]	5	ACIV1F_003019	ACIV1F_003020	ACIV1F_003021	ACIV1F_003023	ACIV1F_003025
		GO:0008652	biological_process	amino acid biosynthetic process	The chemical reactions and pathways resulting in the formation of amino acids, organic acids containing one or more amino substituents. [ISBN:0198506732]	0.0022570574570474943	2.646457385113174	5[66]	14[1511]	5	ACIV1F_002940	ACIV1F_003020	ACIV1F_003021	ACIV1F_003023	ACIV1F_003025
		GO:0051715	biological_process	cytolysis in another organism	The killing by an organism of a cell in another organism by means of the rupture of cell membranes and the loss of cytoplasm. [GOC:ai, PMID:22484288]	0.00019207971537703992	3.716518496486392	5[66]	8[1511]	5	ACIV1F_001708	ACIV1F_002314	ACIV1F_002315	ACIV1F_002747	ACIV1F_002748
		GO:0098003	biological_process	viral tail assembly	The aggregation, arrangement and bonding together of a set of components to form a virus tail. [GOC:bm, VZ:3955]	0.0007150233689670911	3.1456797640064655	4[66]	5[1511]	4	ACIV1F_000377	ACIV1F_001756	ACIV1F_002122	ACIV1F_002263
		GO:0046718	biological_process	symbiont entry into host cell	The process by which a symbiont breaches the plasma membrane or cell envelope and enters the host cell. The process ends when the symbiont or its genome is released into the host cell. [GOC:jl]	0.010340066161482194	1.9854766823760508	3[66]	4[1511]	3	ACIV1F_000365	ACIV1F_001331	ACIV1F_002275
	50	GO:0051715	biological_process	cytolysis in another organism	The killing by an organism of a cell in another organism by means of the rupture of cell membranes and the loss of cytoplasm. [GOC:ai, PMID:22484288]	0.0006238820143026019	3.204897534327521	6[166]	8[1511]	6	ACIV1F_001708	ACIV1F_002314	ACIV1F_002315	ACIV1F_002746	ACIV1F_002747	ACIV1F_002748
		GO:0046718	biological_process	symbiont entry into host cell	The process by which a symbiont breaches the plasma membrane or cell envelope and enters the host cell. The process ends when the symbiont or its genome is released into the host cell. [GOC:jl]	0.0047115441922268965	2.326836731034135	4[166]	4[1511]	4	ACIV1F_000365	ACIV1F_001331	ACIV1F_002275	ACIV1F_002312
		GO:0098003	biological_process	viral tail assembly	The aggregation, arrangement and bonding together of a set of components to form a virus tail. [GOC:bm, VZ:3955]	0.010834889431655403	1.9651755162285145	4[166]	5[1511]	4	ACIV1F_000377	ACIV1F_001756	ACIV1F_002122	ACIV1F_002263
		GO:0031640	biological_process	killing of cells of another organism	Any process in an organism that results in the killing of cells of another organism, including in some cases the death of the other organism. Killing here refers to the induction of death in one cell by another cell, not cell-autonomous death due to internal or other environmental conditions. [GOC:add]	0.01994265393120378	1.7002170470784432	4[166]	6[1511]	4	ACIV1F_000250	ACIV1F_000251	ACIV1F_000750	ACIV1F_002873
		GO:0012501	biological_process	programmed cell death	A process which begins when a cell receives an internal or external signal and activates a series of biochemical events (signaling pathway). The process ends with the death of the cell. [GOC:lr, GOC:mtg_apoptosis]	0.03301792847387952	1.4812501776081886	3[166]	3[1511]	3	ACIV1F_000250	ACIV1F_000251	ACIV1F_002873
		GO:0019835	biological_process	cytolysis	The rupture of cell membranes and the loss of cytoplasm. [UniProtKB-KW:KW-0204]	0.03301792847387952	1.4812501776081886	3[166]	3[1511]	3	ACIV1F_000250	ACIV1F_000251	ACIV1F_002873
		GO:0006817	biological_process	phosphate ion transport	The directed movement of phosphate ions into, out of or within a cell, or between cells, by means of some agent such as a transporter or pore. [GOC:krc]	0.03301792847387952	1.4812501776081886	3[166]	3[1511]	3	ACIV1F_001462	ACIV1F_001463	ACIV1F_001466
		GO:0015675	biological_process	nickel cation transport	The directed movement of nickel (Ni) cations into, out of or within a cell, or between cells, by means of some agent such as a transporter or pore. [GOC:ai]	0.037781569850565855	1.4227200008007972	8[166]	30[1511]	8	ACIV1F_000165	ACIV1F_000193	ACIV1F_000201	ACIV1F_001463	ACIV1F_001464	ACIV1F_001953	ACIV1F_002793	ACIV1F_002794

## Sheet: Molecular function
Table S5. Functional analysis of differentially expressed genes of S. aureus strain SA0413Rev upon treatment with antibacterial agents (linezolid or bacteriophage vB_SauM-515A1 or their combination).
Agent	Time, min	GOID	Ontology	GO_term_name	Definition	EASE_P	Enrichment_score	GeneRatio	BgRatio	Count	Genes
Linezolid	5	GO:0004151	molecular_function	dihydroorotase activity	Catalysis of the reaction: (S)-dihydroorotate + H2O = N-carbamoyl-L-aspartate + H+. [EC:3.5.2.3, RHEA:24296]	0.027276402894195313	1.5642129033046315	2[26]	2[1821]	2	ACIV1F_001665	ACIV1F_001667
		GO:0004642	molecular_function	phosphoribosylformylglycinamidine synthase activity	Catalysis of the reaction: N(2)-formyl-N(1)-(5-phospho-D-ribosyl)glycinamide + L-glutamine + ATP + H2O = 2-(formamido)-N(1)-(5-phospho-D-ribosyl)acetamidine + L-glutamate + ADP + 2 H+ + phosphate. [EC:6.3.5.3, RHEA:17129]	0.040645336334352064	1.3909892783712619	2[26]	3[1821]	2	ACIV1F_001869	ACIV1F_001870
	20	GO:0004642	molecular_function	phosphoribosylformylglycinamidine synthase activity	Catalysis of the reaction: N(2)-formyl-N(1)-(5-phospho-D-ribosyl)glycinamide + L-glutamine + ATP + H2O = 2-(formamido)-N(1)-(5-phospho-D-ribosyl)acetamidine + L-glutamate + ADP + 2 H+ + phosphate. [EC:6.3.5.3, RHEA:17129]	0.005835993659109171	2.233885188645514	3[83]	3[1821]	3	ACIV1F_001869	ACIV1F_001870	ACIV1F_001871
		GO:0020037	molecular_function	heme binding	Binding to a heme, a compound composed of iron complexed in a porphyrin (tetrapyrrole) ring. [GOC:ai]	0.0270598446248852	1.567674701409819	4[83]	15[1821]	4	ACIV1F_001739	ACIV1F_002717	ACIV1F_002723	ACIV1F_002796
		GO:0050661	molecular_function	NADP binding	Binding to nicotinamide-adenine dinucleotide phosphate, a coenzyme involved in many redox and biosynthetic reactions; binding may be to either the oxidized form, NADP+, or the reduced form, NADPH. [GOC:ai]	0.03224411691831653	1.49154951274909	4[83]	16[1821]	4	ACIV1F_001007	ACIV1F_002355	ACIV1F_002696	ACIV1F_002723
		GO:0046872	molecular_function	metal ion binding	Binding to a metal ion. [GOC:ai]	0.03578925164495604	1.4462473826344167	13[83]	152[1821]	13	ACIV1F_000140	ACIV1F_001467	ACIV1F_001587	ACIV1F_001588	ACIV1F_001665	ACIV1F_001739	ACIV1F_001864	ACIV1F_001873	ACIV1F_002630	ACIV1F_002717	ACIV1F_002719	ACIV1F_002722	ACIV1F_002723
	30	GO:0003735	molecular_function	structural constituent of ribosome	The action of a molecule that contributes to the structural integrity of the ribosome. [GOC:mah]	1.0387835580217994e-14	13.983474933048237	31[212]	57[1821]	31	ACIV1F_000612	ACIV1F_000614	ACIV1F_000615	ACIV1F_001134	ACIV1F_001371	ACIV1F_001627	ACIV1F_001630	ACIV1F_002536	ACIV1F_002542	ACIV1F_002544	ACIV1F_002545	ACIV1F_002546	ACIV1F_002550	ACIV1F_002552	ACIV1F_002553	ACIV1F_002554	ACIV1F_002555	ACIV1F_002556	ACIV1F_002557	ACIV1F_002558	ACIV1F_002559	ACIV1F_002560	ACIV1F_002561	ACIV1F_002562	ACIV1F_002563	ACIV1F_002564	ACIV1F_002565	ACIV1F_002566	ACIV1F_002567	ACIV1F_002568	ACIV1F_002569
		GO:0019843	molecular_function	rRNA binding	Binding to a ribosomal RNA. [GOC:jl]	2.9051517428982067e-09	8.536831178460485	19[212]	34[1821]	19	ACIV1F_002544	ACIV1F_002545	ACIV1F_002547	ACIV1F_002550	ACIV1F_002552	ACIV1F_002554	ACIV1F_002555	ACIV1F_002556	ACIV1F_002557	ACIV1F_002558	ACIV1F_002560	ACIV1F_002562	ACIV1F_002563	ACIV1F_002564	ACIV1F_002565	ACIV1F_002566	ACIV1F_002567	ACIV1F_002568	ACIV1F_002569
		GO:0004642	molecular_function	phosphoribosylformylglycinamidine synthase activity	Catalysis of the reaction: N(2)-formyl-N(1)-(5-phospho-D-ribosyl)glycinamide + L-glutamine + ATP + H2O = 2-(formamido)-N(1)-(5-phospho-D-ribosyl)acetamidine + L-glutamate + ADP + 2 H+ + phosphate. [EC:6.3.5.3, RHEA:17129]	0.03703668224473237	1.4313679244560977	3[212]	3[1821]	3	ACIV1F_001869	ACIV1F_001870	ACIV1F_001871
		GO:0070180	molecular_function	large ribosomal subunit rRNA binding	Binding to large ribosomal subunit RNA (LSU rRNA), a constituent of the large ribosomal subunit. In S. cerevisiae, this is the 25S rRNA. [GOC:elh]	0.03703668224473237	1.4313679244560977	3[212]	3[1821]	3	ACIV1F_000612	ACIV1F_000614	ACIV1F_002559
	50	GO:0003735	molecular_function	structural constituent of ribosome	The action of a molecule that contributes to the structural integrity of the ribosome. [GOC:mah]	9.121511078793626e-06	5.039933210046473	25[321]	57[1821]	25	ACIV1F_000434	ACIV1F_000614	ACIV1F_000615	ACIV1F_001105	ACIV1F_001132	ACIV1F_001371	ACIV1F_002542	ACIV1F_002544	ACIV1F_002545	ACIV1F_002546	ACIV1F_002550	ACIV1F_002551	ACIV1F_002553	ACIV1F_002554	ACIV1F_002555	ACIV1F_002556	ACIV1F_002557	ACIV1F_002558	ACIV1F_002559	ACIV1F_002560	ACIV1F_002561	ACIV1F_002562	ACIV1F_002563	ACIV1F_002564	ACIV1F_002565
		GO:0019843	molecular_function	rRNA binding	Binding to a ribosomal RNA. [GOC:jl]	0.0009563947127664089	3.0193628334583122	15[321]	34[1821]	15	ACIV1F_001132	ACIV1F_002544	ACIV1F_002545	ACIV1F_002547	ACIV1F_002550	ACIV1F_002554	ACIV1F_002555	ACIV1F_002556	ACIV1F_002557	ACIV1F_002558	ACIV1F_002560	ACIV1F_002562	ACIV1F_002563	ACIV1F_002564	ACIV1F_002565
		GO:0016491	molecular_function	oxidoreductase activity	Catalysis of an oxidation-reduction (redox) reaction, a reversible chemical reaction in which the oxidation state of an atom or atoms within a molecule is altered. One substrate acts as a hydrogen or electron donor and becomes oxidized, while the other acts as hydrogen or electron acceptor and becomes reduced. [GOC:go_curators]	0.007449624003495665	2.1278656463561147	14[321]	37[1821]	14	ACIV1F_000389	ACIV1F_000449	ACIV1F_000635	ACIV1F_000794	ACIV1F_000795	ACIV1F_000991	ACIV1F_001993	ACIV1F_002520	ACIV1F_002722	ACIV1F_002723	ACIV1F_002776	ACIV1F_002797	ACIV1F_002806	ACIV1F_002853
		GO:0000287	molecular_function	magnesium ion binding	Binding to a magnesium (Mg) ion. [GOC:ai]	0.03530457464024425	1.4521690166435706	19[321]	67[1821]	19	ACIV1F_000017	ACIV1F_000129	ACIV1F_000179	ACIV1F_000556	ACIV1F_000873	ACIV1F_001009	ACIV1F_001135	ACIV1F_001166	ACIV1F_001482	ACIV1F_001623	ACIV1F_001868	ACIV1F_001978	ACIV1F_002352	ACIV1F_002353	ACIV1F_002355	ACIV1F_002357	ACIV1F_002525	ACIV1F_002669	ACIV1F_002820
Linezolid + bacteriophage vB_SauM-515A1	5	GO:0000166	molecular_function	nucleotide binding	Binding to a nucleotide, any compound consisting of a nucleoside that is esterified with (ortho)phosphate or an oligophosphate at any hydroxyl group on the ribose or deoxyribose. [GOC:mah, ISBN:0198547684]	0.003983702142727165	2.399713140781933	6[109]	19[1821]	6	ACIV1F_000203	ACIV1F_000204	ACIV1F_001409	ACIV1F_001410	ACIV1F_001622	ACIV1F_001991
		GO:0030976	molecular_function	thiamine pyrophosphate binding	Binding to thiamine pyrophosphate, the diphosphoric ester of thiamine. Acts as a coenzyme of several (de)carboxylases, transketolases, and alpha-oxoacid dehydrogenases. [GOC:mlg]	0.009129423225215424	2.0395566592695076	4[109]	8[1821]	4	ACIV1F_000179	ACIV1F_001437	ACIV1F_002528	ACIV1F_002871
		GO:0008940	molecular_function	nitrate reductase activity	Catalysis of the reaction: nitrite + acceptor = nitrate + reduced acceptor. [RHEA:21068]	0.010054002592039226	1.9976610071417422	3[109]	3[1821]	3	ACIV1F_002717	ACIV1F_002719	ACIV1F_002720
	20	GO:0003677	molecular_function	DNA binding	Any molecular function by which a gene product interacts selectively and non-covalently with DNA (deoxyribonucleic acid). [GOC:dph, GOC:jl, GOC:tb, GOC:vw]	1.9466640194950034e-05	4.710708998182346	40[192]	195[1821]	40	ACIV1F_000323	ACIV1F_000326	ACIV1F_000328	ACIV1F_000332	ACIV1F_000334	ACIV1F_000338	ACIV1F_000440	ACIV1F_000478	ACIV1F_000707	ACIV1F_001299	ACIV1F_001304	ACIV1F_001310	ACIV1F_001312	ACIV1F_001362	ACIV1F_001374	ACIV1F_001772	ACIV1F_001795	ACIV1F_001803	ACIV1F_001805	ACIV1F_001810	ACIV1F_001840	ACIV1F_001996	ACIV1F_002156	ACIV1F_002158	ACIV1F_002165	ACIV1F_002167	ACIV1F_002171	ACIV1F_002294	ACIV1F_002303	ACIV1F_002306	ACIV1F_002307	ACIV1F_002311	ACIV1F_002312	ACIV1F_002450	ACIV1F_002676	ACIV1F_002680	ACIV1F_002687	ACIV1F_002809	ACIV1F_003011
		GO:0004519	molecular_function	endonuclease activity	Catalysis of the hydrolysis of ester linkages within nucleic acids by creating internal breaks. [GOC:mah, ISBN:0198547684]	0.005413263305968815	2.2665408479231335	8[192]	22[1821]	8	ACIV1F_000346	ACIV1F_000364	ACIV1F_000403	ACIV1F_000478	ACIV1F_001788	ACIV1F_001996	ACIV1F_002151	ACIV1F_002276
		GO:0030976	molecular_function	thiamine pyrophosphate binding	Binding to thiamine pyrophosphate, the diphosphoric ester of thiamine. Acts as a coenzyme of several (de)carboxylases, transketolases, and alpha-oxoacid dehydrogenases. [GOC:mlg]	0.042741399323504334	1.369151263441765	4[192]	8[1821]	4	ACIV1F_000179	ACIV1F_001437	ACIV1F_001576	ACIV1F_002528
	30	GO:0003677	molecular_function	DNA binding	Any molecular function by which a gene product interacts selectively and non-covalently with DNA (deoxyribonucleic acid). [GOC:dph, GOC:jl, GOC:tb, GOC:vw]	0.021975090425767688	1.6580693291628992	29[181]	195[1821]	29	ACIV1F_000323	ACIV1F_000326	ACIV1F_000328	ACIV1F_000332	ACIV1F_000334	ACIV1F_000338	ACIV1F_000790	ACIV1F_000845	ACIV1F_001005	ACIV1F_001299	ACIV1F_001304	ACIV1F_001310	ACIV1F_001312	ACIV1F_001532	ACIV1F_001795	ACIV1F_001803	ACIV1F_001805	ACIV1F_002156	ACIV1F_002158	ACIV1F_002165	ACIV1F_002167	ACIV1F_002171	ACIV1F_002294	ACIV1F_002303	ACIV1F_002306	ACIV1F_002312	ACIV1F_002450	ACIV1F_002680	ACIV1F_003054
	50	GO:0004170	molecular_function	dUTP diphosphatase activity	Catalysis of the reaction: dUTP + H2O = dUMP + H+ + diphosphate. [RHEA:10248]	0.03640164102708812	1.4388790374239009	4[308]	5[1821]	4	ACIV1F_000355	ACIV1F_001317	ACIV1F_002143	ACIV1F_002283
Bacteriophage vB_SauM-515A1	5	GO:0050661	molecular_function	NADP binding	Binding to nicotinamide-adenine dinucleotide phosphate, a coenzyme involved in many redox and biosynthetic reactions; binding may be to either the oxidized form, NADP+, or the reduced form, NADPH. [GOC:ai]	0.002877438508230526	2.54099394860921	6[122]	16[1821]	6	ACIV1F_001097	ACIV1F_001455	ACIV1F_001457	ACIV1F_002355	ACIV1F_002723	ACIV1F_002771
		GO:0008982	molecular_function	protein-N(PI)-phosphohistidine-sugar phosphotransferase activity	Catalysis of the PEP-dependent, phosphoryl transfer-driven transport of substances across a membrane. The transport happens by catalysis of the reaction: protein N-phosphohistidine + sugar(out) = protein histidine + sugar phosphate(in). This differs from primary and secondary active transport in that the solute is modified during transport. [GOC:mtg_transport, ISBN:0815340729]	0.00651734149011977	2.1859295226150905	6[122]	19[1821]	6	ACIV1F_000184	ACIV1F_000253	ACIV1F_000398	ACIV1F_000400	ACIV1F_002645	ACIV1F_002986
		GO:0030976	molecular_function	thiamine pyrophosphate binding	Binding to thiamine pyrophosphate, the diphosphoric ester of thiamine. Acts as a coenzyme of several (de)carboxylases, transketolases, and alpha-oxoacid dehydrogenases. [GOC:mlg]	0.012525434173755757	1.902207211089601	4[122]	8[1821]	4	ACIV1F_000179	ACIV1F_001437	ACIV1F_002528	ACIV1F_002871
		GO:0008940	molecular_function	nitrate reductase activity	Catalysis of the reaction: nitrite + acceptor = nitrate + reduced acceptor. [RHEA:21068]	0.012570133218642048	1.900660119623943	3[122]	3[1821]	3	ACIV1F_002717	ACIV1F_002719	ACIV1F_002720
		GO:0009024	molecular_function	tagatose-6-phosphate kinase activity	Catalysis of the reaction: ATP + D-tagatose 6-phosphate = ADP + D-tagatose 1,6-bisphosphate. [EC:2.7.1.144]	0.012570133218642048	1.900660119623943	3[122]	3[1821]	3	ACIV1F_000791	ACIV1F_002510	ACIV1F_002511
		GO:0000166	molecular_function	nucleotide binding	Binding to a nucleotide, any compound consisting of a nucleoside that is esterified with (ortho)phosphate or an oligophosphate at any hydroxyl group on the ribose or deoxyribose. [GOC:mah, ISBN:0198547684]	0.03298067416902949	1.4817404710415039	5[122]	19[1821]	5	ACIV1F_000203	ACIV1F_000204	ACIV1F_001409	ACIV1F_001410	ACIV1F_001991
	20	GO:0003677	molecular_function	DNA binding	Any molecular function by which a gene product interacts selectively and non-covalently with DNA (deoxyribonucleic acid). [GOC:dph, GOC:jl, GOC:tb, GOC:vw]	0.0054084385958009145	2.2669280966499143	21[105]	195[1821]	21	ACIV1F_000326	ACIV1F_000328	ACIV1F_000332	ACIV1F_000338	ACIV1F_000868	ACIV1F_001299	ACIV1F_001310	ACIV1F_001312	ACIV1F_001374	ACIV1F_001658	ACIV1F_001795	ACIV1F_001803	ACIV1F_002156	ACIV1F_002158	ACIV1F_002165	ACIV1F_002167	ACIV1F_002171	ACIV1F_002294	ACIV1F_002303	ACIV1F_002306	ACIV1F_002450
		GO:0004170	molecular_function	dUTP diphosphatase activity	Catalysis of the reaction: dUTP + H2O = dUMP + H+ + diphosphate. [RHEA:10248]	0.02884532604081493	1.5399245478160295	3[105]	5[1821]	3	ACIV1F_001777	ACIV1F_002143	ACIV1F_002283
	30	GO:0004170	molecular_function	dUTP diphosphatase activity	Catalysis of the reaction: dUTP + H2O = dUMP + H+ + diphosphate. [RHEA:10248]	3.6383066581145945e-05	4.4391006988090265	5[98]	5[1821]	5	ACIV1F_000355	ACIV1F_001317	ACIV1F_001777	ACIV1F_002143	ACIV1F_002283
		GO:0003677	molecular_function	DNA binding	Any molecular function by which a gene product interacts selectively and non-covalently with DNA (deoxyribonucleic acid). [GOC:dph, GOC:jl, GOC:tb, GOC:vw]	0.0009145005558836211	3.038816026199466	22[98]	195[1821]	22	ACIV1F_000326	ACIV1F_000328	ACIV1F_000332	ACIV1F_000334	ACIV1F_000338	ACIV1F_001299	ACIV1F_001304	ACIV1F_001310	ACIV1F_001374	ACIV1F_001795	ACIV1F_001803	ACIV1F_002156	ACIV1F_002158	ACIV1F_002165	ACIV1F_002167	ACIV1F_002171	ACIV1F_002294	ACIV1F_002303	ACIV1F_002306	ACIV1F_002450	ACIV1F_002680	ACIV1F_002809
		GO:0004519	molecular_function	endonuclease activity	Catalysis of the hydrolysis of ester linkages within nucleic acids by creating internal breaks. [GOC:mah, ISBN:0198547684]	0.02639596523882915	1.578462452237276	5[98]	22[1821]	5	ACIV1F_000346	ACIV1F_000364	ACIV1F_001788	ACIV1F_002151	ACIV1F_002276
		GO:0008237	molecular_function	metallopeptidase activity	Catalysis of the hydrolysis of peptide bonds by a mechanism in which water acts as a nucleophile, one or two metal ions hold the water molecule in place, and charged amino acid side chains are ligands for the metal ions. [GOC:mah, https://www.ebi.ac.uk/merops/about/glossary.shtml#CATTYPE]	0.049496760387447644	1.3054232251451585	3[98]	7[1821]	3	ACIV1F_000377	ACIV1F_001125	ACIV1F_002263
	50	GO:0003677	molecular_function	DNA binding	Any molecular function by which a gene product interacts selectively and non-covalently with DNA (deoxyribonucleic acid). [GOC:dph, GOC:jl, GOC:tb, GOC:vw]	0.0019911722755848447	2.7008911633281194	39[228]	195[1821]	39	ACIV1F_000249	ACIV1F_000322	ACIV1F_000323	ACIV1F_000326	ACIV1F_000328	ACIV1F_000332	ACIV1F_000334	ACIV1F_000338	ACIV1F_000477	ACIV1F_000759	ACIV1F_001005	ACIV1F_001293	ACIV1F_001299	ACIV1F_001304	ACIV1F_001310	ACIV1F_001312	ACIV1F_001532	ACIV1F_001772	ACIV1F_001795	ACIV1F_001803	ACIV1F_001805	ACIV1F_001997	ACIV1F_002156	ACIV1F_002158	ACIV1F_002165	ACIV1F_002167	ACIV1F_002171	ACIV1F_002294	ACIV1F_002303	ACIV1F_002306	ACIV1F_002307	ACIV1F_002311	ACIV1F_002312	ACIV1F_002450	ACIV1F_002637	ACIV1F_002680	ACIV1F_002700	ACIV1F_002809	ACIV1F_002915
		GO:0004170	molecular_function	dUTP diphosphatase activity	Catalysis of the reaction: dUTP + H2O = dUMP + H+ + diphosphate. [RHEA:10248]	0.015782077314609642	1.8018358333892246	4[228]	5[1821]	4	ACIV1F_000355	ACIV1F_001777	ACIV1F_002143	ACIV1F_002283
[truncated: 1 more columns]

## Sheet: Cellular component
Table S2. Functional analysis of differentially expressed genes of S. aureus strain SA0413Rev upon treatment with antibacterial agents (linezolid or bacteriophage vB_SauM-515A1 or their combination).
Agent	Time, min	GOID	Ontology	GO_term_name	Definition	EASE_P	Enrichment_score	GeneRatio	BgRatio	Count	Genes
Linezolid	5
	20	GO:0005829	cellular_component	cytosol	The part of the cytoplasm that does not contain organelles but which does contain other particulate matter, such as protein complexes. [GOC:hjd, GOC:jl]	0.021104426647590147	1.6756264420014066	19[40]	266[889]	19	ACIV1F_000179	ACIV1F_000183	ACIV1F_000791	ACIV1F_001009	ACIV1F_001010	ACIV1F_001052	ACIV1F_001242	ACIV1F_001628	ACIV1F_001664	ACIV1F_001665	ACIV1F_001865	ACIV1F_001866	ACIV1F_001867	ACIV1F_001872	ACIV1F_001987	ACIV1F_002194	ACIV1F_002355	ACIV1F_002469	ACIV1F_002547
	30	GO:0022625	cellular_component	cytosolic large ribosomal subunit	The large subunit of a ribosome located in the cytosol. [GOC:mtg_sensu]	1.654883406885848e-07	6.78123259858301	15[134]	22[889]	15	ACIV1F_000614	ACIV1F_000615	ACIV1F_001134	ACIV1F_001627	ACIV1F_002542	ACIV1F_002553	ACIV1F_002554	ACIV1F_002557	ACIV1F_002559	ACIV1F_002561	ACIV1F_002562	ACIV1F_002564	ACIV1F_002566	ACIV1F_002567	ACIV1F_002569
		GO:0022627	cellular_component	cytosolic small ribosomal subunit	The small subunit of a ribosome located in the cytosol. [GOC:mtg_sensu]	0.004286594364012201	2.3678876113823177	7[134]	12[889]	7	ACIV1F_000847	ACIV1F_001371	ACIV1F_002544	ACIV1F_002555	ACIV1F_002560	ACIV1F_002563	ACIV1F_002565
	50	GO:0022625	cellular_component	cytosolic large ribosomal subunit	The large subunit of a ribosome located in the cytosol. [GOC:mtg_sensu]	0.000628218979165863	3.2018889472394942	12[164]	22[889]	12	ACIV1F_000614	ACIV1F_000615	ACIV1F_001105	ACIV1F_002542	ACIV1F_002551	ACIV1F_002553	ACIV1F_002554	ACIV1F_002557	ACIV1F_002559	ACIV1F_002561	ACIV1F_002562	ACIV1F_002564
Linezolid + bacteriophage vB_SauM-515A1	5	GO:0009325	cellular_component	nitrate reductase complex	An enzyme complex that catalyzes the formation of nitrate from nitrite with the concomitant reduction of an acceptor. [PMID:2139607]	0.011628802501335769	1.9344650052920593	3[58]	3[889]	3	ACIV1F_002717	ACIV1F_002719	ACIV1F_002720
	20
	30	GO:0005576	cellular_component	extracellular region	The space external to the outermost structure of a cell. For cells without external protective or external encapsulating structures this refers to space outside of the plasma membrane. This term covers the host cell environment outside an intracellular parasite. [GOC:go_curators]	0.0004902383111602848	3.3095927524977236	17[79]	77[889]	17	ACIV1F_000274	ACIV1F_000465	ACIV1F_000479	ACIV1F_001708	ACIV1F_001743	ACIV1F_002001	ACIV1F_002004	ACIV1F_002250	ACIV1F_002314	ACIV1F_002315	ACIV1F_002331	ACIV1F_002619	ACIV1F_002745	ACIV1F_002747	ACIV1F_002748	ACIV1F_002829	ACIV1F_003016
		GO:0098015	cellular_component	virus tail	Part of the virion that may be used to recognize, attach and inject the viral genome and accessory proteins into the host cell. [GOC:bm, VZ:3958]	0.0024419350251600877	2.6122658959152343	4[79]	4[889]	4	ACIV1F_000379	ACIV1F_001759	ACIV1F_002125	ACIV1F_002261
	50	GO:0098015	cellular_component	virus tail	Part of the virion that may be used to recognize, attach and inject the viral genome and accessory proteins into the host cell. [GOC:bm, VZ:3958]	0.01220823450777149	1.9133471369536654	4[136]	4[889]	4	ACIV1F_000379	ACIV1F_001759	ACIV1F_002125	ACIV1F_002261
Bacteriophage vB_SauM-515A1	5	GO:0009325	cellular_component	nitrate reductase complex	An enzyme complex that catalyzes the formation of nitrate from nitrite with the concomitant reduction of an acceptor. [PMID:2139607]	0.015518657040108626	1.809145864605269	3[67]	3[889]	3	ACIV1F_002717	ACIV1F_002719	ACIV1F_002720
	20	GO:0098015	cellular_component	virus tail	Part of the virion that may be used to recognize, attach and inject the viral genome and accessory proteins into the host cell. [GOC:bm, VZ:3958]	0.0004381788671117274	3.358348571818855	4[45]	4[889]	4	ACIV1F_000379	ACIV1F_001759	ACIV1F_002125	ACIV1F_002261
		GO:0005576	cellular_component	extracellular region	The space external to the outermost structure of a cell. For cells without external protective or external encapsulating structures this refers to space outside of the plasma membrane. This term covers the host cell environment outside an intracellular parasite. [GOC:go_curators]	0.009939450858408229	2.002637609139012	10[45]	77[889]	10	ACIV1F_000274	ACIV1F_000479	ACIV1F_001708	ACIV1F_001743	ACIV1F_002315	ACIV1F_002745	ACIV1F_002746	ACIV1F_002747	ACIV1F_002748	ACIV1F_002829
	30	GO:0098015	cellular_component	virus tail	Part of the virion that may be used to recognize, attach and inject the viral genome and accessory proteins into the host cell. [GOC:bm, VZ:3958]	0.00028057432631223403	3.551952071194486	4[39]	4[889]	4	ACIV1F_000379	ACIV1F_001759	ACIV1F_002125	ACIV1F_002261
		GO:0005576	cellular_component	extracellular region	The space external to the outermost structure of a cell. For cells without external protective or external encapsulating structures this refers to space outside of the plasma membrane. This term covers the host cell environment outside an intracellular parasite. [GOC:go_curators]	0.0008516475375864837	3.069740104942395	11[39]	77[889]	11	ACIV1F_000274	ACIV1F_001708	ACIV1F_001743	ACIV1F_002004	ACIV1F_002250	ACIV1F_002314	ACIV1F_002315	ACIV1F_002745	ACIV1F_002747	ACIV1F_002748	ACIV1F_002829
	50	GO:0098015	cellular_component	virus tail	Part of the virion that may be used to recognize, attach and inject the viral genome and accessory proteins into the host cell. [GOC:bm, VZ:3958]	0.004374660822703642	2.3590556131647324	4[96]	4[889]	4	ACIV1F_000379	ACIV1F_001759	ACIV1F_002125	ACIV1F_002261
